# Supplementary material for: Repertoire-based mapping and time-tracking of T helper cell subsets in scRNA-Seq
Source: Front Immunol. 2025 Apr 4;16:1536302. doi: 10.3389/fimmu.2025.1536302 (PMC12006041; doi:10.3389/fimmu.2025.1536302)
Supplement: Supplementary file 2 [file Table1.xlsx]

## Sheet: Supplementary Table 1 DEG
p_val	avg_log2FC	pct.1	pct.2	p_val_adj	cluster	gene
0	0.440811	0.906	0.67	0	EffMem_Th2	ANXA1
0	0.342438	0.685	0.491	0	EffMem_Th2	ITGB1
0	0.333525	0.56	0.432	0	EffMem_Th2	SLC40A1
0	0.314154	0.594	0.439	0	EffMem_Th2	GLIPR1
0	0.304607	0.573	0.394	0	EffMem_Th2	GATA3
0	0.300564	0.582	0.46	0	EffMem_Th2	CD82
0	0.293175	0.815	0.667	0	EffMem_Th2	SLC2A3
0	0.289716	0.884	0.808	0	EffMem_Th2	FOS
0	0.285809	0.882	0.759	0	EffMem_Th2	KLF6
0	0.279818	0.906	0.811	0	EffMem_Th2	CD69
0	0.278746	0.825	0.683	0	EffMem_Th2	ARHGAP15
0	0.274777	0.806	0.703	0	EffMem_Th2	DUSP1
0	0.272428	0.629	0.546	0	EffMem_Th2	PTGER2
0	0.270491	0.672	0.564	0	EffMem_Th2	C1orf162
0	0.265639	0.762	0.645	0	EffMem_Th2	TNFAIP3
0	0.263174	0.486	0.453	0	EffMem_Th2	KRT1
0	0.263166	0.718	0.594	0	EffMem_Th2	AHNAK
0	0.255747	0.687	0.565	0	EffMem_Th2	TRADD
0	0.253451	0.686	0.575	0	EffMem_Th2	SOCS3
0	0.253166	0.904	0.766	0	EffMem_Th2	CD99
0	0.251539	0.757	0.635	0	EffMem_Th2	PPP1R15A
6.86827e-06	-0.271404	0.376	0.381	0.0143959	EffMem_Th2	CCL5
4.49514e-240	-0.3232	0.426	0.551	9.42182e-237	EffMem_Th2	ITGA4
0	1.0572	0.822	0.245	0	Treg	FOXP3
0	0.789144	0.722	0.317	0	Treg	RTKN2
0	0.689629	0.674	0.276	0	Treg	TIGIT
0	0.609232	0.739	0.432	0	Treg	HLA-DRB1
0	0.562082	0.715	0.382	0	Treg	GBP5
0	0.544767	0.717	0.382	0	Treg	IL2RA
0	0.532466	0.709	0.406	0	Treg	TNFRSF1B
0	0.529234	0.614	0.288	0	Treg	STAM
0	0.516259	0.653	0.339	0	Treg	CTLA4
0	0.497198	0.735	0.479	0	Treg	LGALS3
0	0.493944	0.723	0.403	0	Treg	IL10RA
0	0.488224	0.715	0.451	0	Treg	HLA-DPA1
0	0.482145	0.528	0.214	0	Treg	IKZF2
0	0.481115	0.636	0.369	0	Treg	CYTOR
0	0.44735	0.664	0.402	0	Treg	HLA-DPB1
0	0.435091	0.649	0.358	0	Treg	RGS1
0	0.432956	0.725	0.491	0	Treg	ANXA2
0	0.431243	0.782	0.537	0	Treg	EZR
0	0.430758	0.623	0.322	0	Treg	HLA-DQB1
0	0.415242	0.733	0.415	0	Treg	HERPUD1
0	0.408227	0.979	0.846	0	Treg	S100A4
0	0.399955	0.544	0.278	0	Treg	PMAIP1
0	0.399695	0.781	0.578	0	Treg	LGALS1
0	0.398871	0.693	0.425	0	Treg	DUSP4
0	0.39012	0.569	0.329	0	Treg	HLA-DRB5
0	0.385563	0.689	0.394	0	Treg	HPGD
1.84138e-288	0.371374	0.581	0.382	3.85954e-285	Treg	SHMT2
0	0.367355	0.876	0.705	0	Treg	ISG20
0	0.36695	0.937	0.819	0	Treg	CD74
0	0.366108	0.684	0.446	0	Treg	DOK2
1.42509e-305	0.36271	0.529	0.304	2.98698e-302	Treg	NCF4
0	0.360072	0.528	0.271	0	Treg	MIR4435-2HG
0	0.358084	0.964	0.838	0	Treg	S100A10
0	0.352487	0.783	0.571	0	Treg	SAT1
0	0.350042	0.883	0.707	0	Treg	CLIC1
0	0.347324	0.994	0.94	0	Treg	IL32
0	0.34606	0.55	0.293	0	Treg	TENT5C
5.71304e-61	0.34433	0.491	0.365	1.19745e-57	Treg	TTN
0	0.332758	0.74	0.394	0	Treg	CST7
0	0.317534	0.689	0.432	0	Treg	PELI1
0	0.316886	0.657	0.442	0	Treg	CLDND1
0	0.3153	0.784	0.593	0	Treg	FCMR
0	0.315187	0.598	0.388	0	Treg	HLA-DRA
0	0.302773	0.595	0.358	0	Treg	ATP2B1
0	0.301614	0.617	0.403	0	Treg	LMNA
0	0.298624	0.78	0.605	0	Treg	USP15
0	0.298562	0.803	0.61	0	Treg	CD27
0	0.293225	0.884	0.713	0	Treg	SRGN
1.2841e-266	0.29146	0.665	0.458	2.69147e-263	Treg	TTC39C
1.03507e-101	0.290878	0.449	0.25	2.16951e-98	Treg	TOX
0	0.289852	0.836	0.707	0	Treg	ARID5B
0	0.287413	0.799	0.636	0	Treg	SKAP1
0	0.284625	0.769	0.592	0	Treg	SYNE2
7.79294e-296	0.284187	0.647	0.418	1.6334e-292	Treg	TRAC
4.83189e-10	0.283059	0.393	0.214	1.01276e-06	Treg	FCRL3
0	0.280531	0.915	0.807	0	Treg	LSP1
0	0.279131	0.658	0.425	0	Treg	CTSC
5.42477e-251	0.277608	0.649	0.502	1.13703e-247	Treg	PRDM1
0	0.274117	0.812	0.657	0	Treg	SAMHD1
1.20671e-282	0.267186	0.712	0.503	2.52926e-279	Treg	MT2A
3.06865e-245	0.263077	0.63	0.451	6.43188e-242	Treg	GBP2
0	0.262498	0.593	0.358	0	Treg	HLA-DQA1
0	0.258245	0.659	0.41	0	Treg	TNFRSF4
6.85085e-124	0.257658	0.53	0.381	1.43594e-120	Treg	FAS
0	0.254092	0.815	0.665	0	Treg	UCP2
7.21099e-195	0.253648	0.474	0.254	1.51142e-191	Treg	F5
1.23419e-307	0.252426	0.693	0.481	2.58686e-304	Treg	ANXA5
9.61065e-218	0.251591	0.573	0.37	2.01439e-214	Treg	GLRX
2.0538e-262	-0.254798	0.211	0.339	4.30476e-259	Treg	THEMIS
1.21842e-303	-0.256538	0.475	0.561	2.55381e-300	Treg	SERINC5
7.90067e-46	-0.261002	0.647	0.549	1.65598e-42	Treg	ID2
3.73259e-109	-0.262161	0.602	0.586	7.8235e-106	Treg	SOCS3
4.01384e-273	-0.262339	0.472	0.552	8.41301e-270	Treg	GZMM
5.70736e-76	-0.280835	0.35	0.366	1.19626e-72	Treg	NELL2
0	-0.304199	0.389	0.496	0	Treg	TRABD2A
0	-0.312814	0.402	0.52	0	Treg	ABLIM1
0	-0.32142	0.327	0.454	0	Treg	SLC40A1
0	-0.323552	0.475	0.544	0	Treg	SCML4
0	-0.333534	0.695	0.796	0	Treg	CD7
4.8546e-125	-0.347696	0.506	0.491	1.01752e-121	Treg	SATB1
0	-0.351093	0.49	0.627	0	Treg	CCR7
3.26795e-113	-0.37334	0.558	0.508	6.84963e-110	Treg	PLAC8
0	-0.403323	0.521	0.58	0	Treg	C1orf162
0	-0.461015	0.67	0.697	0	Treg	ANXA1
0	-0.587097	0.429	0.682	0	Treg	TCF7
0	-0.596141	0.809	0.932	0	Treg	IL7R
0	-0.627434	0.645	0.847	0	Treg	NOSIP
0	0.430182	0.842	0.578	0	Naive_RTE	CCR7
0	0.346896	0.924	0.765	0	Naive_RTE	CD7
0	0.31805	0.83	0.636	0	Naive_RTE	TCF7
0	0.307291	0.67	0.485	0	Naive_RTE	ABLIM1
0	0.288972	0.503	0.335	0	Naive_RTE	ACTN1
1.45924e-141	0.262962	0.496	0.425	3.05857e-138	Naive_RTE	TMIGD2
0	-0.252322	0.42	0.507	0	Naive_RTE	ANXA5
3.29319e-171	-0.253136	0.504	0.512	6.90253e-168	Naive_RTE	PRDM1
0	-0.257443	0.479	0.552	0	Naive_RTE	ALOX5AP
0	-0.265726	0.533	0.616	0	Naive_RTE	SYNE2
0	-0.267006	0.303	0.445	0	Naive_RTE	IL10RA
0	-0.267594	0.931	0.946	0	Naive_RTE	IL32
0	-0.27149	0.263	0.402	0	Naive_RTE	CCL5
0	-0.274013	0.842	0.85	0	Naive_RTE	CRIP1
0	-0.277181	0.328	0.478	0	Naive_RTE	GLIPR1
0	-0.280047	0.541	0.632	0	Naive_RTE	ISG15
0	-0.282185	0.667	0.727	0	Naive_RTE	ZFP36
0	-0.288914	0.586	0.61	0	Naive_RTE	IFI44L
0	-0.292909	0.81	0.852	0	Naive_RTE	S100A10
8.08288e-117	-0.309435	0.243	0.311	1.69417e-113	Naive_RTE	KLRB1
2.95181e-179	-0.311508	0.538	0.558	6.187e-176	Naive_RTE	PTGER2
0	-0.315247	0.714	0.793	0	Naive_RTE	CD99
0	-0.324051	0.593	0.714	0	Naive_RTE	ANXA1
0	-0.328588	0.5	0.593	0	Naive_RTE	TRADD
0	-0.40088	0.447	0.516	0	Naive_RTE	ANXA2
0	-0.411784	0.679	0.789	0	Naive_RTE	KLF6
0	-0.44044	0.502	0.626	0	Naive_RTE	AHNAK
0	-0.457778	0.533	0.601	0	Naive_RTE	LGALS1
0	-0.47638	0.522	0.656	0	Naive_RTE	S100A11
0	-0.481204	0.387	0.534	0	Naive_RTE	ITGB1
0	-0.491622	0.789	0.866	0	Naive_RTE	S100A4
0	1.20353	0.85	0.348	0	EffMem_Th1	CCL5
0	0.793215	0.676	0.316	0	EffMem_Th1	GZMA
0	0.792785	0.574	0.381	0	EffMem_Th1	GZMK
0	0.558141	0.604	0.326	0	EffMem_Th1	HOPX
0	0.494852	0.867	0.643	0	EffMem_Th1	TNFAIP3
0	0.493396	0.562	0.354	0	EffMem_Th1	LYAR
0	0.475125	0.931	0.761	0	EffMem_Th1	KLF6
1.06459e-229	0.439594	0.479	0.288	2.23139e-226	EffMem_Th1	KLRB1
0	0.438507	0.876	0.703	0	EffMem_Th1	DUSP1
0	0.436479	0.871	0.734	0	EffMem_Th1	JUN
0	0.433493	0.898	0.762	0	EffMem_Th1	NFKBIA
0	0.430489	0.581	0.442	0	EffMem_Th1	KLRG1
0	0.42035	0.552	0.345	0	EffMem_Th1	CXCR3
0	0.412003	0.884	0.682	0	EffMem_Th1	ANXA1
0	0.407767	0.984	0.845	0	EffMem_Th1	S100A4
0	0.380093	0.946	0.826	0	EffMem_Th1	ZFP36L2
0	0.379459	0.859	0.708	0	EffMem_Th1	ZFP36
0	0.372879	0.918	0.809	0	EffMem_Th1	FOS
0	0.350015	0.631	0.465	0	EffMem_Th1	CTSW
0	0.345778	0.811	0.624	0	EffMem_Th1	S100A11
1.47022e-283	0.343116	0.543	0.407	3.08158e-280	EffMem_Th1	CST7
0	0.33953	0.75	0.598	0	EffMem_Th1	AHNAK
6.0747e-223	0.334268	0.451	0.29	1.27326e-219	EffMem_Th1	DUSP2
0	0.333584	0.728	0.587	0	EffMem_Th1	IER2
2.07036e-293	0.33145	0.663	0.548	4.33947e-290	EffMem_Th1	PTGER2
0	0.328787	0.873	0.737	0	EffMem_Th1	CXCR4
0	0.326195	0.797	0.638	0	EffMem_Th1	PPP1R15A
2.55943e-288	0.32522	0.669	0.529	5.36456e-285	EffMem_Th1	ITGA4
0	0.321737	0.946	0.839	0	EffMem_Th1	TSC22D3
0	0.308079	0.916	0.771	0	EffMem_Th1	CD99
1.28215e-302	0.301414	0.667	0.509	2.68739e-299	EffMem_Th1	GADD45B
0	0.300928	0.677	0.523	0	EffMem_Th1	TIMP1
1.67112e-50	0.300012	0.437	0.383	3.50266e-47	EffMem_Th1	STOM
0	0.298831	0.986	0.92	0	EffMem_Th1	IL7R
1.0574e-160	0.290331	0.409	0.267	2.2163e-157	EffMem_Th1	BHLHE40
0	0.276161	0.523	0.338	0	EffMem_Th1	ERN1
0	0.266228	0.602	0.446	0	EffMem_Th1	PDE4D
1.69324e-246	0.264565	0.668	0.52	3.54903e-243	EffMem_Th1	TAGAP
0	0.257855	0.993	0.94	0	EffMem_Th1	IL32
2.40634e-219	0.256303	0.534	0.394	5.04369e-216	EffMem_Th1	GBP5
0	0.25469	0.836	0.71	0	EffMem_Th1	CLIC1
2.42138e-204	0.252998	0.518	0.368	5.07521e-201	EffMem_Th1	PARP8
1.40209e-232	-0.264265	0.691	0.758	2.93877e-229	EffMem_Th1	MAL
9.89856e-126	-0.297038	0.525	0.58	2.07474e-122	EffMem_Th1	C1orf162
0	-0.332493	0.424	0.521	0	EffMem_Th1	ADTRP
1.90765e-238	-0.34015	0.495	0.586	3.99844e-235	EffMem_Th1	IL6ST
8.33044e-245	-0.397443	0.356	0.474	1.74606e-241	EffMem_Th1	TSHZ2
0	-0.431509	0.335	0.613	0	EffMem_Th1	LEF1
0	-0.532318	0.59	0.796	0	EffMem_Th1	SELL
0	-0.558721	0.372	0.636	0	EffMem_Th1	CCR7
0	0.732135	0.66	0.277	0	EffMem_Th17	KLRB1
0	0.60712	0.709	0.342	0	EffMem_Th17	CTSH
0	0.552367	0.782	0.493	0	EffMem_Th17	CMTM6
0	0.537218	0.737	0.479	0	EffMem_Th17	LGALS3
0	0.537157	0.731	0.439	0	EffMem_Th17	PDE4D
0	0.533117	0.579	0.244	0	EffMem_Th17	CCR6
0	0.529319	0.796	0.477	0	EffMem_Th17	AQP3
0	0.529096	0.821	0.515	0	EffMem_Th17	TIMP1
0	0.512472	0.995	0.845	0	EffMem_Th17	S100A4
0	0.485858	0.888	0.619	0	EffMem_Th17	S100A11
0	0.466758	0.66	0.411	0	EffMem_Th17	TNFRSF4
0	0.409509	0.738	0.488	0	EffMem_Th17	RORA
0	0.40224	0.487	0.28	0	EffMem_Th17	TTC39C-AS1
0	0.398467	0.913	0.681	0	EffMem_Th17	ANXA1
0	0.396719	0.595	0.283	0	EffMem_Th17	NSG1
0	0.390188	0.645	0.33	0	EffMem_Th17	ERN1
0	0.384583	0.804	0.595	0	EffMem_Th17	AHNAK
0	0.377319	0.681	0.441	0	EffMem_Th17	FKBP11
0	0.374042	0.583	0.328	0	EffMem_Th17	HOPX
0	0.366664	0.577	0.368	0	EffMem_Th17	USP10
0	0.357417	0.79	0.578	0	EffMem_Th17	LGALS1
0	0.356659	0.718	0.492	0	EffMem_Th17	ANXA2
0	0.334972	0.992	0.92	0	EffMem_Th17	IL7R
0	0.329207	0.696	0.483	0	EffMem_Th17	TOB1
0	0.328853	0.83	0.647	0	EffMem_Th17	TNFAIP3
0	0.320456	0.69	0.457	0	EffMem_Th17	TTC39C
0	0.315364	0.969	0.838	0	EffMem_Th17	S100A10
0	0.31503	0.955	0.842	0	EffMem_Th17	CRIP1
0	0.295635	0.883	0.708	0	EffMem_Th17	CLIC1
6.02286e-188	0.293853	0.532	0.395	1.26239e-184	EffMem_Th17	NPDC1
1.17548e-258	0.293757	0.685	0.547	2.4638e-255	EffMem_Th17	PTGER2
0	0.293058	0.894	0.762	0	EffMem_Th17	NFKBIA
0	0.287849	0.911	0.763	0	EffMem_Th17	KLF6
2.47595e-292	0.281283	0.68	0.485	5.18959e-289	EffMem_Th17	ZFP36L1
0	0.274614	0.634	0.432	0	EffMem_Th17	MYO1F
0	0.274013	0.859	0.688	0	EffMem_Th17	ARHGAP15
0	0.271498	0.687	0.497	0	EffMem_Th17	CISH
0	0.269429	0.813	0.617	0	EffMem_Th17	SEC61B
0	0.265434	0.839	0.706	0	EffMem_Th17	DUSP1
0	0.260386	0.569	0.358	0	EffMem_Th17	TNFRSF18
0	0.257009	0.913	0.773	0	EffMem_Th17	TAGLN2
0	0.256636	0.848	0.686	0	EffMem_Th17	PLP2
0	0.253166	0.761	0.567	0	EffMem_Th17	TRADD
7.68103e-97	0.252912	0.424	0.267	1.60994e-93	EffMem_Th17	BHLHE40
3.80394e-183	-0.256694	0.688	0.716	7.97306e-180	EffMem_Th17	ARID5B
0	-0.267488	0.408	0.521	0	EffMem_Th17	ADTRP
0	-0.29063	0.583	0.671	0	EffMem_Th17	TCF7
2.63397e-250	-0.301999	0.361	0.473	5.52081e-247	EffMem_Th17	TSHZ2
1.64655e-298	-0.325817	0.487	0.586	3.45116e-295	EffMem_Th17	IL6ST
0	-0.353018	0.428	0.605	0	EffMem_Th17	LEF1
0	-0.420532	0.47	0.628	0	EffMem_Th17	CCR7
0	-0.564613	0.561	0.797	0	EffMem_Th17	SELL
0	0.490841	0.594	0.446	0	Naive	FAM13A
0	0.475549	0.63	0.503	0	Naive	ADTRP
0	0.397175	0.615	0.404	0	Naive	BCL2
0	0.392385	0.539	0.424	0	Naive	SOCS2
0	0.373561	0.755	0.616	0	Naive	PCED1B
0	0.366038	0.654	0.492	0	Naive	CD55
0	0.361507	0.813	0.705	0	Naive	ARID5B
0	0.352114	0.603	0.499	0	Naive	CISH
0	0.34561	0.864	0.765	0	Naive	PIM1
0	0.338575	0.58	0.429	0	Naive	IFNGR2
0	0.337638	0.547	0.426	0	Naive	CDK6
0	0.334658	0.766	0.604	0	Naive	CCR7
0	0.325173	0.616	0.449	0	Naive	MLLT3
0	0.319163	0.535	0.425	0	Naive	EDA
0	0.310023	0.546	0.409	0	Naive	TXK
0	0.304415	0.571	0.456	0	Naive	TSHZ2
0	0.299159	0.683	0.575	0	Naive	NFKBIZ
0	0.297066	0.486	0.368	0	Naive	ITGA6
0	0.283864	0.523	0.421	0	Naive	SESN3
1.45043e-233	0.256723	0.564	0.485	3.04011e-230	Naive	SATB1
4.84244e-245	-0.2519	0.414	0.57	1.01497e-241	Naive	SLC9A3R1
6.23229e-260	-0.252238	0.626	0.727	1.30629e-256	Naive	ZFP36
0	-0.254432	0.778	0.856	0	Naive	CRIP1
0	-0.256733	0.918	0.957	0	Naive	SH3BGRL3
0	-0.271826	0.615	0.723	0	Naive	DUSP1
3.11517e-242	-0.272051	0.373	0.53	6.52939e-239	Naive	MT2A
0	-0.274169	0.283	0.472	0	Naive	GLIPR1
0	-0.276775	0.46	0.645	0	Naive	SEC61B
0	-0.277143	0.464	0.633	0	Naive	ISG15
1.86221e-303	-0.27744	0.302	0.477	3.90319e-300	Naive	DOK2
0	-0.288626	0.308	0.512	0	Naive	ANXA5
1.66988e-47	-0.295213	0.191	0.311	3.50006e-44	Naive	KLRB1
0	-0.29805	0.284	0.491	0	Naive	CD82
0	-0.300527	0.727	0.846	0	Naive	ARPC1B
0	-0.305087	0.75	0.855	0	Naive	S100A10
0	-0.307012	0.211	0.397	0	Naive	CCL5
0	-0.310325	0.51	0.672	0	Naive	TNFAIP3
0	-0.324101	0.339	0.561	0	Naive	ALOX5AP
0	-0.343178	0.718	0.845	0	Naive	ZFP36L2
0	-0.345371	0.645	0.784	0	Naive	KLF6
0	-0.3486	0.705	0.848	0	Naive	EMP3
0	-0.355589	0.632	0.795	0	Naive	CD99
0	-0.362985	0.406	0.627	0	Naive	AHNAK
0	-0.364649	0.568	0.739	0	Naive	SRGN
0	-0.390346	0.34	0.522	0	Naive	ANXA2
0	-0.399134	0.545	0.735	0	Naive	CLIC1
0	-0.429777	0.491	0.715	0	Naive	ANXA1
0	-0.437092	0.326	0.53	0	Naive	ITGB1
0	-0.448109	0.469	0.603	0	Naive	LGALS1
0	-0.509349	0.382	0.661	0	Naive	S100A11
0	-0.531786	0.719	0.868	0	Naive	S100A4
0	1.07399	0.923	0.578	0	EffMem_Th22	LGALS1
0	0.926345	0.778	0.402	0	EffMem_Th22	LMNA
0	0.732029	0.821	0.493	0	EffMem_Th22	ANXA2
0	0.70543	0.686	0.487	0	EffMem_Th22	LGALS3
0	0.64659	0.904	0.625	0	EffMem_Th22	S100A11
0	0.644921	0.928	0.709	0	EffMem_Th22	ZFP36
0	0.639392	0.999	0.849	0	EffMem_Th22	S100A4
0	0.624214	0.827	0.529	0	EffMem_Th22	ALOX5AP
0	0.618073	0.6	0.256	0	EffMem_Th22	CCR10
0	0.614533	0.949	0.685	0	EffMem_Th22	ANXA1
0	0.582142	0.687	0.489	0	EffMem_Th22	CAPG
0	0.574126	0.826	0.599	0	EffMem_Th22	AHNAK
0	0.568209	0.906	0.687	0	EffMem_Th22	PLP2
0	0.558853	0.779	0.501	0	EffMem_Th22	ITGB1
0	0.550345	0.975	0.844	0	EffMem_Th22	CRIP1
0	0.541457	0.904	0.706	0	EffMem_Th22	DUSP1
0	0.539679	0.868	0.64	0	EffMem_Th22	PPP1R15A
0	0.539142	0.616	0.362	0	EffMem_Th22	PI16
0	0.53321	0.987	0.84	0	EffMem_Th22	S100A10
0	0.53271	0.709	0.445	0	EffMem_Th22	GLIPR1
0	0.48357	0.8	0.577	0	EffMem_Th22	DDIT4
0	0.477826	0.907	0.765	0	EffMem_Th22	NFKBIA
0	0.473145	0.588	0.378	0	EffMem_Th22	CRIP2
0	0.470335	0.946	0.765	0	EffMem_Th22	KLF6
0	0.467329	0.955	0.774	0	EffMem_Th22	CD99
0	0.460704	0.681	0.465	0	EffMem_Th22	CD82
0	0.44847	0.875	0.737	0	EffMem_Th22	JUN
0	0.447788	0.694	0.438	0	EffMem_Th22	TXN
0	0.432563	0.778	0.589	0	EffMem_Th22	IER2
0	0.431016	0.737	0.525	0	EffMem_Th22	TIMP1
0	0.428023	0.7	0.486	0	EffMem_Th22	ANXA5
0	0.419371	0.926	0.812	0	EffMem_Th22	FOS
0	0.419213	0.971	0.83	0	EffMem_Th22	EMP3
0	0.416982	0.9	0.711	0	EffMem_Th22	CLIC1
0	0.395693	0.937	0.775	0	EffMem_Th22	TAGLN2
0	0.395604	0.991	0.905	0	EffMem_Th22	S100A6
0	0.395489	0.557	0.356	0	EffMem_Th22	FUT7
0	0.383629	0.516	0.385	0	EffMem_Th22	AIRE
0	0.380839	0.548	0.4	0	EffMem_Th22	CLU
0	0.378574	0.525	0.338	0	EffMem_Th22	ACTN4
1.51433e-274	0.371227	0.57	0.447	3.17403e-271	EffMem_Th22	HLA-DRB1
0	0.368391	0.756	0.571	0	EffMem_Th22	TRADD
3.39791e-253	0.357451	0.681	0.512	7.12202e-250	EffMem_Th22	GADD45B
0	0.353916	0.971	0.9	0	EffMem_Th22	JUNB
1.17785e-273	0.353491	0.593	0.406	2.46876e-270	EffMem_Th22	GATA3
0	0.353052	0.548	0.337	0	EffMem_Th22	MYADM
5.75271e-300	0.350965	0.712	0.562	1.20577e-296	EffMem_Th22	FLNA
0	0.350001	0.498	0.325	0	EffMem_Th22	LMO4
1.48974e-269	0.34825	0.605	0.463	3.12249e-266	EffMem_Th22	HLA-DPA1
0	0.344472	0.943	0.83	0	EffMem_Th22	ZFP36L2
1.08394e-262	0.339438	0.619	0.463	2.27195e-259	EffMem_Th22	MYO1G
1.05366e-251	0.339253	0.577	0.439	2.20847e-248	EffMem_Th22	GLIPR2
0	0.335977	0.998	0.941	0	EffMem_Th22	IL32
5.80743e-281	0.334965	0.824	0.651	1.21724e-277	EffMem_Th22	TNFAIP3
4.25402e-262	0.333525	0.651	0.483	8.91643e-259	EffMem_Th22	COTL1
0	0.33164	0.84	0.676	0	EffMem_Th22	SLC2A3
0	0.331366	0.797	0.622	0	EffMem_Th22	SEC61B
0	0.330966	0.999	0.952	0	EffMem_Th22	SH3BGRL3
0	0.329798	0.848	0.693	0	EffMem_Th22	ARHGAP15
0	0.327547	0.715	0.53	0	EffMem_Th22	ZYX
0	0.325614	0.633	0.481	0	EffMem_Th22	BATF
0	0.325068	0.879	0.718	0	EffMem_Th22	SRGN
4.61095e-286	0.320118	0.576	0.412	9.66455e-283	EffMem_Th22	HLA-DPB1
0	0.319795	0.511	0.33	0	EffMem_Th22	SLF1
1.44872e-231	0.316174	0.53	0.359	3.03652e-228	EffMem_Th22	PTGER4
0	0.315145	0.714	0.5	0	EffMem_Th22	IDS
1.33068e-263	0.313177	0.631	0.446	2.78911e-260	EffMem_Th22	TUBA4A
4.28218e-298	0.313013	0.688	0.499	8.97544e-295	EffMem_Th22	YWHAQ
5.64618e-196	0.309013	0.5	0.381	1.18344e-192	EffMem_Th22	CYTOR
1.64715e-257	0.306837	0.712	0.55	3.45242e-254	EffMem_Th22	SLC9A3R1
0	0.30461	0.998	0.973	0	EffMem_Th22	VIM
1.81194e-291	0.304129	0.44	0.269	3.79782e-288	EffMem_Th22	RCBTB2
1.68186e-126	0.298906	0.394	0.271	3.52519e-123	EffMem_Th22	BHLHE40
0	0.296842	0.947	0.842	0	EffMem_Th22	TSC22D3
1.23622e-304	0.296484	0.5	0.358	2.59111e-301	EffMem_Th22	CTSH
9.42484e-235	0.292421	0.586	0.444	1.97545e-231	EffMem_Th22	JPT1
0	0.284614	0.556	0.415	0	EffMem_Th22	ADAM19
3.00456e-284	0.283108	0.462	0.313	6.29755e-281	EffMem_Th22	CDKN1A
1.09686e-221	0.280926	0.607	0.456	2.29903e-218	EffMem_Th22	DOK2
3.5724e-244	0.280602	0.788	0.653	7.48775e-241	EffMem_Th22	LRRFIP1
3.67548e-210	0.279664	0.541	0.385	7.70381e-207	EffMem_Th22	CSRNP1
9.17403e-52	0.275452	0.354	0.29	1.92288e-48	EffMem_Th22	TTC39C-AS1
3.62361e-279	0.274455	0.622	0.439	7.5951e-276	EffMem_Th22	PAG1
2.70047e-146	0.27247	0.519	0.441	5.66019e-143	EffMem_Th22	MYO1F
4.67555e-225	0.271683	0.493	0.363	9.79996e-222	EffMem_Th22	GLUL
2.00874e-150	0.270272	0.602	0.492	4.21033e-147	EffMem_Th22	TOB1
2.91285e-178	0.269927	0.453	0.3	6.10534e-175	EffMem_Th22	TUBB4B
8.60492e-215	0.269159	0.713	0.562	1.80359e-211	EffMem_Th22	PRDX1
6.58016e-221	0.267171	0.65	0.507	1.3792e-217	EffMem_Th22	PDIA6
2.87731e-218	0.266262	0.789	0.642	6.03084e-215	EffMem_Th22	HSPA5
7.25932e-120	0.265977	0.439	0.328	1.52155e-116	EffMem_Th22	LPAR6
2.0383e-252	0.264212	0.849	0.743	4.27227e-249	EffMem_Th22	TPI1
5.12354e-139	0.263704	0.51	0.381	1.07389e-135	EffMem_Th22	CITED2
9.61115e-171	0.261954	0.448	0.304	2.0145e-167	EffMem_Th22	TENT5C
3.06447e-220	0.259469	0.594	0.428	6.42313e-217	EffMem_Th22	HERPUD1
2.18775e-171	0.258851	0.688	0.572	4.58551e-168	EffMem_Th22	C1orf162
1.07033e-225	0.258656	0.794	0.651	2.24342e-222	EffMem_Th22	PPP1CA
7.42548e-191	0.25841	0.711	0.565	1.55638e-187	EffMem_Th22	TUBA1B
3.41694e-281	0.256632	0.886	0.817	7.16191e-278	EffMem_Th22	LIME1
0	0.256192	0.971	0.908	0	EffMem_Th22	IFITM2
4.09231e-169	0.255999	0.577	0.417	8.57748e-166	EffMem_Th22	IL10RA
5.13916e-139	0.255896	0.495	0.387	1.07717e-135	EffMem_Th22	PFKL
3.51188e-120	0.254458	0.483	0.365	7.36091e-117	EffMem_Th22	RGCC
3.88375e-239	0.253522	0.864	0.762	8.14035e-236	EffMem_Th22	LDHA
2.79077e-41	0.252997	0.334	0.262	5.84945e-38	EffMem_Th22	CCR6
5.67951e-133	0.252569	0.423	0.341	1.19043e-129	EffMem_Th22	CCR4
6.18231e-47	-0.250798	0.232	0.366	1.29581e-43	EffMem_Th22	ACTN1
9.62812e-136	-0.274673	0.367	0.526	2.01805e-132	EffMem_Th22	ATM
3.09752e-216	-0.292884	0.544	0.702	6.49239e-213	EffMem_Th22	FOXP1
1.17115e-203	-0.315547	0.203	0.43	2.45473e-200	EffMem_Th22	TXK
2.41425e-242	-0.31814	0.352	0.521	5.06027e-239	EffMem_Th22	ADTRP
3.89067e-288	-0.337874	0.425	0.637	8.15484e-285	EffMem_Th22	PCED1B
2.19194e-255	-0.359981	0.428	0.63	4.59431e-252	EffMem_Th22	CD27
5.76957e-264	-0.362416	0.258	0.501	1.2093e-260	EffMem_Th22	SATB1
3.32066e-179	-0.3641	0.348	0.518	6.9601e-176	EffMem_Th22	PLAC8
2.53197e-254	-0.365789	0.509	0.672	5.30701e-251	EffMem_Th22	TCF7
1.89191e-295	-0.385718	0.392	0.614	3.96544e-292	EffMem_Th22	FCMR
8.73539e-291	-0.413901	0.312	0.547	1.83094e-287	EffMem_Th22	ITGA4
0	-0.442276	0.571	0.798	0	EffMem_Th22	CD7
0	-0.555359	0.336	0.63	0	EffMem_Th22	CCR7
0	-0.752543	0.47	0.796	0	EffMem_Th22	SELL
0	-0.250223	0.289	0.445	0	CentMem1	TNFRSF4
1.59957e-241	-0.250696	0.436	0.521	3.3527e-238	CentMem1	PRDM1
0	-0.251137	0.599	0.73	0	CentMem1	ARID5B
0	-0.252563	0.387	0.594	0	CentMem1	CORO1B
0	-0.25574	0.612	0.803	0	CentMem1	RAN
0	-0.25739	0.784	0.925	0	CentMem1	MYL6
0	-0.259009	0.726	0.883	0	CentMem1	HSP90AA1
0	-0.259284	0.454	0.653	0	CentMem1	RNF213
0	-0.259425	0.24	0.461	0	CentMem1	HERPUD1
0	-0.260784	0.497	0.68	0	CentMem1	LRRFIP1
0	-0.262749	0.339	0.536	0	CentMem1	PDIA6
3.67712e-247	-0.263368	0.262	0.434	7.70724e-244	CentMem1	GATA3
0	-0.263616	0.335	0.514	0	CentMem1	PPP2R5C
0	-0.263777	0.578	0.77	0	CentMem1	TPI1
0	-0.264367	0.334	0.526	0	CentMem1	RORA
0	-0.265869	0.775	0.926	0	CentMem1	S100A6
3.09694e-290	-0.266066	0.353	0.489	6.49118e-287	CentMem1	CD82
0	-0.268268	0.569	0.713	0	CentMem1	PLP2
0	-0.268404	0.655	0.849	0	CentMem1	CD74
0	-0.27257	0.292	0.495	0	CentMem1	TTC39C
0	-0.274956	0.86	0.966	0	CentMem1	SH3BGRL3
0	-0.276169	0.631	0.833	0	CentMem1	ARPC2
0	-0.276568	0.247	0.491	0	CentMem1	TAP1
0	-0.278211	0.485	0.652	0	CentMem1	PGAM1
0	-0.278488	0.322	0.534	0	CentMem1	IDS
0	-0.280251	0.374	0.548	0	CentMem1	STAT1
0	-0.281911	0.783	0.928	0	CentMem1	IFITM2
0	-0.282971	0.493	0.733	0	CentMem1	SUB1
0	-0.283849	0.618	0.796	0	CentMem1	PSME2
0	-0.286362	0.357	0.552	0	CentMem1	CAST
3.89316e-257	-0.287807	0.148	0.321	8.16006e-254	CentMem1	KLRB1
0	-0.288782	0.202	0.405	0	CentMem1	CCL5
0	-0.289681	0.39	0.61	0	CentMem1	SAT1
0	-0.291224	0.428	0.587	0	CentMem1	PRDX1
0	-0.293975	0.409	0.56	0	CentMem1	OPTN
0	-0.295916	0.46	0.673	0	CentMem1	HSPA5
0	-0.296723	0.512	0.721	0	CentMem1	MYH9
0	-0.298133	0.299	0.476	0	CentMem1	GLIPR1
0	-0.298397	0.338	0.563	0	CentMem1	MX1
0	-0.299251	0.609	0.787	0	CentMem1	LDHA
0	-0.300027	0.571	0.767	0	CentMem1	ENO1
0	-0.300956	0.327	0.587	0	CentMem1	SLC9A3R1
0	-0.301861	0.464	0.694	0	CentMem1	ATP5F1B
0	-0.302276	0.312	0.533	0	CentMem1	YWHAQ
0	-0.302439	0.542	0.769	0	CentMem1	CALR
0	-0.302899	0.495	0.726	0	CentMem1	ARHGAP15
0	-0.303457	0.333	0.516	0	CentMem1	ANXA5
0	-0.306262	0.344	0.539	0	CentMem1	MT2A
0	-0.30665	0.458	0.623	0	CentMem1	SYNE2
0	-0.308157	0.416	0.636	0	CentMem1	IFI6
0	-0.311342	0.384	0.593	0	CentMem1	FLNA
0	-0.312083	0.683	0.854	0	CentMem1	ZFP36L2
0	-0.314236	0.39	0.649	0	CentMem1	LCP1
0	-0.315051	0.442	0.685	0	CentMem1	PPP1CA
0	-0.315052	0.344	0.559	0	CentMem1	TIMP1
0	-0.320343	0.661	0.843	0	CentMem1	CD69
0	-0.321068	0.469	0.659	0	CentMem1	XAF1
0	-0.32121	0.561	0.776	0	CentMem1	PSMB9
0	-0.326614	0.548	0.773	0	CentMem1	CXCR4
0	-0.3278	0.217	0.451	0	CentMem1	IL10RA
0	-0.330711	0.437	0.655	0	CentMem1	SEC61B
0	-0.331418	0.687	0.856	0	CentMem1	ARPC1B
0	-0.333294	0.496	0.746	0	CentMem1	ISG20
0	-0.333341	0.226	0.478	0	CentMem1	TXN
0	-0.334523	0.364	0.578	0	CentMem1	EZR
0	-0.337993	0.461	0.568	0	CentMem1	PTGER2
0	-0.347725	0.446	0.628	0	CentMem1	IFI44L
0	-0.34875	0.342	0.568	0	CentMem1	ALOX5AP
0	-0.357243	0.521	0.744	0	CentMem1	ZFP36
0	-0.360732	0.439	0.642	0	CentMem1	ISG15
0	-0.361085	0.673	0.87	0	CentMem1	TSC22D3
0	-0.361606	0.425	0.678	0	CentMem1	PPP1R15A
0	-0.366143	0.575	0.797	0	CentMem1	NFKBIA
0	-0.371193	0.664	0.87	0	CentMem1	S100A10
0	-0.372065	0.531	0.739	0	CentMem1	DUSP1
0	-0.375804	0.671	0.873	0	CentMem1	LY6E
0	-0.379939	0.844	0.957	0	CentMem1	IL32
0	-0.385996	0.372	0.606	0	CentMem1	TRADD
0	-0.388276	0.639	0.862	0	CentMem1	EMP3
0	-0.401299	0.557	0.812	0	CentMem1	TAGLN2
0	-0.40574	0.556	0.811	0	CentMem1	CD99
0	-0.416364	0.536	0.749	0	CentMem1	SRGN
0	-0.428283	0.699	0.869	0	CentMem1	CRIP1
0	-0.431517	0.421	0.69	0	CentMem1	TNFAIP3
0	-0.434273	0.276	0.537	0	CentMem1	ANXA2
0	-0.438134	0.501	0.748	0	CentMem1	CLIC1
0	-0.464254	0.455	0.609	0	CentMem1	LGALS1
0	-0.480331	0.399	0.636	0	CentMem1	AHNAK
0	-0.493943	0.297	0.541	0	CentMem1	ITGB1
0	-0.499685	0.544	0.803	0	CentMem1	KLF6
0	-0.499746	0.443	0.729	0	CentMem1	ANXA1
0	-0.5483	0.673	0.879	0	CentMem1	S100A4
0	-0.582815	0.366	0.672	0	CentMem1	S100A11
1.76528e-230	-0.252793	0.362	0.509	3.70003e-227	CentMem2	ANXA2
1.22146e-130	-0.257617	0.503	0.593	2.56018e-127	CentMem2	LGALS1
6.08382e-224	0.309592	0.564	0.364	1.27517e-220	Tfh	LIMS1
2.77058e-60	0.291549	0.455	0.289	5.80713e-57	Tfh	KLRB1
4.32046e-104	-0.283534	0.576	0.592	9.05568e-101	Tfh	LGALS1
0	0.83837	0.754	0.592	0	Naive_IFN_induced	IFI44L
0	0.643525	0.756	0.625	0	Naive_IFN_induced	XAF1
0	0.567591	0.696	0.601	0	Naive_IFN_induced	IFI6
0	0.527202	0.617	0.529	0	Naive_IFN_induced	MX1
0	0.510679	0.577	0.487	0	Naive_IFN_induced	IRF7
0	0.480822	0.696	0.61	0	Naive_IFN_induced	ISG15
0	0.460363	0.602	0.53	0	Naive_IFN_induced	EIF2AK2
2.05761e-259	0.446764	0.462	0.445	4.31276e-256	Naive_IFN_induced	IFIT3
0	0.396493	0.909	0.843	0	Naive_IFN_induced	LY6E
0	0.388212	0.621	0.519	0	Naive_IFN_induced	STAT1
0	0.378335	0.509	0.415	0	Naive_IFN_induced	MX2
0	0.374374	0.727	0.608	0	Naive_IFN_induced	CCR7
1.02278e-203	0.328404	0.454	0.433	2.14375e-200	Naive_IFN_induced	OAS1
4.56006e-175	0.306929	0.52	0.514	9.55789e-172	Naive_IFN_induced	ADTRP
0	0.290198	0.858	0.776	0	Naive_IFN_induced	SELL
0	0.27737	0.636	0.58	0	Naive_IFN_induced	NFKBIZ
7.43572e-79	0.277216	0.398	0.408	1.55853e-75	Naive_IFN_induced	PLSCR1
4.9355e-100	0.275548	0.402	0.387	1.03448e-96	Naive_IFN_induced	IFITM3
0	0.268585	0.555	0.458	0	Naive_IFN_induced	TSHZ2
0	0.258134	0.38	0.292	0	Naive_IFN_induced	DDX60
3.45253e-212	0.255184	0.52	0.483	7.2365e-209	Naive_IFN_induced	IFI16
7.47345e-25	0.250257	0.348	0.395	1.56644e-21	Naive_IFN_induced	RSAD2
2.81176e-230	-0.254524	0.406	0.593	5.89344e-227	Naive_IFN_induced	TUBA1A
0	-0.259474	0.546	0.741	0	Naive_IFN_induced	SRGN
5.61059e-260	-0.260603	0.416	0.614	1.17598e-256	Naive_IFN_induced	IER2
2.23425e-252	-0.265928	0.278	0.472	4.683e-249	Naive_IFN_induced	GLIPR1
0	-0.270971	0.636	0.795	0	Naive_IFN_induced	CD99
6.33697e-304	-0.273118	0.186	0.399	1.32823e-300	Naive_IFN_induced	CCL5
2.46014e-15	-0.279139	0.189	0.311	5.15646e-12	Naive_IFN_induced	KLRB1
0	-0.279206	0.712	0.859	0	Naive_IFN_induced	TSC22D3
0	-0.279524	0.342	0.552	0	Naive_IFN_induced	TIMP1
0	-0.28733	0.711	0.859	0	Naive_IFN_induced	S100A10
0	-0.289811	0.557	0.733	0	Naive_IFN_induced	ZFP36
0	-0.290092	0.671	0.83	0	Naive_IFN_induced	FOS
0	-0.29505	0.226	0.497	0	Naive_IFN_induced	CD82
0	-0.304858	0.629	0.786	0	Naive_IFN_induced	KLF6
0	-0.310041	0.857	0.952	0	Naive_IFN_induced	IL32
0	-0.338956	0.434	0.669	0	Naive_IFN_induced	PPP1R15A
0	-0.343891	0.562	0.76	0	Naive_IFN_induced	JUN
0	-0.348976	0.59	0.8	0	Naive_IFN_induced	TAGLN2
0	-0.352743	0.335	0.522	0	Naive_IFN_induced	ANXA2
0	-0.376205	0.645	0.852	0	Naive_IFN_induced	ZFP36L2
0	-0.381154	0.383	0.66	0	Naive_IFN_induced	S100A11
0	-0.40718	0.435	0.679	0	Naive_IFN_induced	TNFAIP3
0	-0.413838	0.266	0.535	0	Naive_IFN_induced	ITGB1
0	-0.427005	0.661	0.867	0	Naive_IFN_induced	CRIP1
0	-0.428356	0.409	0.626	0	Naive_IFN_induced	AHNAK
0	-0.436461	0.403	0.609	0	Naive_IFN_induced	LGALS1
0	-0.46137	0.495	0.735	0	Naive_IFN_induced	DUSP1
0	-0.476776	0.444	0.72	0	Naive_IFN_induced	ANXA1
0	-0.574971	0.659	0.873	0	Naive_IFN_induced	S100A4
0	0.543203	0.696	0.365	0	PD1high	LIMS1
0	0.520365	0.823	0.481	0	PD1high	PPP2R5C
0	0.515123	0.785	0.501	0	PD1high	ITGB1
0	0.492759	0.828	0.559	0	PD1high	CORO1B
0	0.488032	0.761	0.529	0	PD1high	ITGA4
0	0.472097	0.787	0.505	0	PD1high	MT2A
0	0.470744	0.841	0.582	0	PD1high	ITM2A
0	0.470707	0.808	0.477	0	PD1high	COTL1
0	0.461161	0.676	0.375	0	PD1high	CYTOR
0	0.457382	0.592	0.289	0	PD1high	DUSP2
0	0.448975	0.744	0.439	0	PD1high	JPT1
0	0.447591	0.745	0.402	0	PD1high	RILPL2
0	0.43118	0.936	0.716	0	PD1high	SRGN
0	0.423319	0.66	0.394	0	PD1high	NPDC1
0	0.41731	0.803	0.532	0	PD1high	OPTN
0	0.411878	0.97	0.821	0	PD1high	CD74
0	0.393937	0.86	0.591	0	PD1high	NEAT1
0	0.372354	0.971	0.845	0	PD1high	CRIP1
0	0.371494	0.843	0.574	0	PD1high	SAT1
8.826e-119	0.371017	0.507	0.292	1.84993e-115	PD1high	KLRB1
0	0.368446	0.89	0.675	0	PD1high	SLC2A3
0	0.367987	0.962	0.831	0	PD1high	ARPC1B
0	0.365269	0.867	0.627	0	PD1high	S100A11
0	0.361286	0.877	0.666	0	PD1high	UCP2
0	0.359127	0.859	0.61	0	PD1high	COX5A
0	0.35766	0.941	0.769	0	PD1high	CNN2
0	0.354053	0.873	0.648	0	PD1high	PPP1CA
0	0.347979	0.576	0.276	0	PD1high	MIR4435-2HG
0	0.342543	0.735	0.485	0	PD1high	ANXA5
0	0.342032	0.713	0.464	0	PD1high	CD82
0	0.341741	0.942	0.775	0	PD1high	TAGLN2
2.00518e-303	0.34098	0.658	0.381	4.20286e-300	PD1high	DYNLL1
0	0.338021	0.874	0.678	0	PD1high	SLC25A5
0	0.335114	0.703	0.453	0	PD1high	GBP2
0	0.334352	0.953	0.774	0	PD1high	CD99
0	0.333543	0.729	0.492	0	PD1high	ADSL
0	0.3325	0.907	0.711	0	PD1high	CLIC1
0	0.331321	0.809	0.546	0	PD1high	SLC9A3R1
7.62116e-304	0.327623	0.794	0.56	1.59739e-300	PD1high	FLNA
0	0.325865	0.666	0.443	0	PD1high	HLA-DRB1
0	0.325274	0.616	0.31	0	PD1high	ARAP2
0	0.324336	0.73	0.484	0	PD1high	LGALS9
2.16423e-302	0.323678	0.794	0.543	4.53623e-299	PD1high	EZR
4.51933e-263	0.321585	0.807	0.6	9.47251e-260	PD1high	AHNAK
0	0.314346	0.755	0.486	0	PD1high	PARP1
4.32777e-239	0.311181	0.699	0.498	9.07101e-236	PD1high	ANXA2
8.06799e-261	0.310664	0.764	0.531	1.69105e-257	PD1high	MSN
0	0.310079	0.943	0.815	0	PD1high	LIME1
1.69194e-284	0.306856	0.627	0.384	3.5463e-281	PD1high	RNF19A
0	0.30683	0.708	0.43	0	PD1high	CTSC
1.91619e-267	0.305588	0.774	0.557	4.01633e-264	PD1high	EIF3A
2.55474e-162	0.305168	0.539	0.337	5.35474e-159	PD1high	PASK
0	0.303214	0.923	0.769	0	PD1high	PSME2
1.01663e-235	0.301795	0.733	0.498	2.13085e-232	PD1high	YWHAQ
0	0.301487	0.718	0.438	0	PD1high	PELI1
0	0.300875	0.898	0.697	0	PD1high	SUB1
2.13778e-265	0.300401	0.811	0.596	4.48078e-262	PD1high	SYNE2
6.81324e-265	0.296548	0.789	0.559	1.42805e-261	PD1high	PRDX1
2.57527e-305	0.295675	0.656	0.42	5.39777e-302	PD1high	TPM4
0	0.295075	0.965	0.85	0	PD1high	S100A4
0	0.294344	0.945	0.804	0	PD1high	ARPC2
3.51284e-176	0.293132	0.516	0.287	7.36292e-173	PD1high	TRIB2
1.39577e-222	0.29216	0.692	0.439	2.92554e-219	PD1high	TXN
4.65017e-271	0.291098	0.875	0.68	9.74675e-268	PD1high	ITGB2
0	0.289858	0.626	0.375	0	PD1high	CCDC167
0	0.28945	0.582	0.276	0	PD1high	AC004585.1
0	0.287792	0.975	0.879	0	PD1high	FYB1
3.33791e-250	0.286996	0.848	0.651	6.99627e-247	PD1high	LRRFIP1
0	0.286786	0.99	0.905	0	PD1high	MYL6
6.68732e-183	0.284571	0.462	0.224	1.40166e-179	PD1high	MT1E
9.54566e-235	0.283714	0.651	0.421	2.00077e-231	PD1high	C4orf48
0	0.282311	0.99	0.943	0	PD1high	ACTG1
1.6381e-292	0.281349	0.706	0.474	3.43346e-289	PD1high	IDH2
1.79879e-209	0.281113	0.66	0.428	3.77026e-206	PD1high	POMP
2.37108e-276	0.278888	0.608	0.393	4.96979e-273	PD1high	HLA-DRA
5.9433e-201	0.276597	0.795	0.615	1.24572e-197	PD1high	CD27
3.45109e-255	0.2748	0.633	0.437	7.23348e-252	PD1high	MYO1F
0	0.272734	0.948	0.808	0	PD1high	LSP1
1.78669e-212	0.27135	0.871	0.689	3.7449e-209	PD1high	ANXA1
3.21259e-113	0.270769	0.509	0.353	6.73359e-110	PD1high	CXCR3
5.60785e-219	0.269015	0.587	0.377	1.17541e-215	PD1high	ICOS
1.55136e-183	0.268817	0.599	0.385	3.25165e-180	PD1high	PSMA4
0	0.268119	0.794	0.608	0	PD1high	C17orf49
2.48327e-288	0.26785	0.626	0.363	5.20493e-285	PD1high	ATP2B1
0	0.267701	0.683	0.405	0	PD1high	CST7
1.77762e-223	0.266399	0.869	0.69	3.7259e-220	PD1high	MYH9
5.79829e-214	0.266204	0.659	0.448	1.21532e-210	PD1high	CLDND1
0	0.26596	0.578	0.321	0	PD1high	FAM160B1
1.77108e-178	0.265301	0.499	0.293	3.71219e-175	PD1high	TIGIT
5.67568e-246	0.264316	0.678	0.423	1.18962e-242	PD1high	TRAC
0	0.263368	0.997	0.958	0	PD1high	CD52
2.63513e-273	0.261776	0.682	0.46	5.52324e-270	PD1high	HLA-DPA1
4.24394e-184	0.261407	0.735	0.523	8.8953e-181	PD1high	WDR1
2.88427e-169	0.260582	0.835	0.651	6.04544e-166	PD1high	TNFAIP3
9.46688e-208	0.260544	0.838	0.649	1.98426e-204	PD1high	ATP5MC3
1.42197e-230	0.260318	0.797	0.579	2.98046e-227	PD1high	PSMB3
0	0.258405	0.597	0.32	0	PD1high	CDCA7
0	0.257568	0.995	0.952	0	PD1high	GAPDH
1.59109e-212	0.256922	0.645	0.428	3.33492e-209	PD1high	GTF3C6
2.17709e-207	0.256698	0.747	0.508	4.56318e-204	PD1high	DEK
2.33178e-231	0.256086	0.588	0.363	4.88742e-228	PD1high	GBP4
2.19112e-164	0.256024	0.68	0.461	4.59259e-161	PD1high	MCL1
3.6378e-211	0.255966	0.796	0.594	7.62484e-208	PD1high	FKBP1A
0	0.255755	0.535	0.317	0	PD1high	PDCD1
4.29428e-305	0.25524	0.964	0.841	9.00081e-302	PD1high	S100A10
9.5413e-273	0.254434	0.613	0.393	1.99986e-269	PD1high	EPSTI1
3.77474e-192	0.253533	0.801	0.602	7.91185e-189	PD1high	ARPC5
7.0273e-193	0.253324	0.817	0.624	1.47292e-189	PD1high	TPR
2.52651e-232	0.2527	0.866	0.709	5.29557e-229	PD1high	ARID5B
2.56654e-246	0.25095	0.637	0.41	5.37948e-243	PD1high	HLA-DPB1
3.69253e-195	0.250302	0.787	0.582	7.73955e-192	PD1high	GNG5
2.16312e-68	-0.266956	0.415	0.447	4.5339e-65	PD1high	SLC40A1
5.71267e-73	-0.273869	0.499	0.515	1.19738e-69	PD1high	ADTRP
2.56799e-91	-0.297816	0.43	0.478	5.3825e-88	PD1high	CTSW
3.4355e-208	-0.313769	0.692	0.756	7.20081e-205	PD1high	MAL
1.55481e-209	-0.336566	0.389	0.513	3.25889e-206	PD1high	CISH
0	0.861907	0.885	0.405	0	EffMem_Th2a	GATA3
0	0.659559	0.703	0.367	0	EffMem_Th2a	NEFL
0	0.570609	0.73	0.42	0	EffMem_Th2a	TNFRSF4
0	0.547852	0.932	0.623	0	EffMem_Th2a	SEC61B
0	0.535043	0.727	0.342	0	EffMem_Th2a	ERN1
0	0.520859	0.841	0.586	0	EffMem_Th2a	LGALS1
0	0.504826	0.653	0.183	0	EffMem_Th2a	PTGDR2
0	0.467054	0.997	0.852	0	EffMem_Th2a	S100A4
0	0.449764	0.659	0.452	0	EffMem_Th2a	KRT1
1.78723e-304	0.431549	0.94	0.691	3.74603e-301	EffMem_Th2a	ANXA1
0	0.423468	0.742	0.492	0	EffMem_Th2a	CAPG
1.08997e-272	0.41913	0.905	0.631	2.28458e-269	EffMem_Th2a	S100A11
0	0.417319	0.742	0.391	0	EffMem_Th2a	CDK2AP2
1.80977e-218	0.401189	0.777	0.551	3.79327e-215	EffMem_Th2a	PTGER2
5.24815e-225	0.396574	0.842	0.603	1.10001e-221	EffMem_Th2a	AHNAK
3.09385e-187	0.394339	0.764	0.507	6.4847e-184	EffMem_Th2a	ITGB1
3.0294e-250	0.383384	0.774	0.5	6.34962e-247	EffMem_Th2a	ANXA2
2.23951e-106	0.369232	0.53	0.296	4.69402e-103	EffMem_Th2a	KLRB1
3.28148e-191	0.366986	0.719	0.418	6.87798e-188	EffMem_Th2a	IL10RA
2.47318e-219	0.362555	0.888	0.643	5.18379e-216	EffMem_Th2a	HSPA5
0	0.341174	0.707	0.415	0	EffMem_Th2a	ADAM19
2.93056e-306	0.340851	0.963	0.832	6.14246e-303	EffMem_Th2a	ZFP36L2
1.08535e-284	0.335718	0.62	0.366	2.27489e-281	EffMem_Th2a	TNFRSF18
7.03073e-173	0.33279	0.587	0.371	1.47364e-169	EffMem_Th2a	USP46
1.20223e-190	0.330739	0.927	0.714	2.51987e-187	EffMem_Th2a	CLIC1
9.32614e-188	0.329137	0.899	0.692	1.95476e-184	EffMem_Th2a	PLP2
1.77427e-140	0.328558	0.743	0.529	3.71887e-137	EffMem_Th2a	TIMP1
1.5577e-245	0.327941	0.972	0.847	3.26495e-242	EffMem_Th2a	CRIP1
8.31362e-195	0.325686	0.824	0.563	1.74253e-191	EffMem_Th2a	PRDX1
2.47873e-158	0.323621	0.733	0.49	5.19541e-155	EffMem_Th2a	ANXA5
4.86361e-223	0.321458	0.949	0.778	1.01941e-219	EffMem_Th2a	TAGLN2
0	0.316896	0.999	0.942	0	EffMem_Th2a	IL32
2.39277e-163	0.313824	0.915	0.768	5.01525e-160	EffMem_Th2a	NFKBIA
2.24129e-130	0.312651	0.671	0.451	4.69775e-127	EffMem_Th2a	GLIPR1
1.92697e-255	0.300984	0.975	0.833	4.03892e-252	EffMem_Th2a	EMP3
1.32861e-138	0.298997	0.727	0.508	2.78476e-135	EffMem_Th2a	PDIA6
8.31656e-181	0.291141	0.683	0.427	1.74315e-177	EffMem_Th2a	TNFSF10
1.26505e-232	0.289029	0.966	0.858	2.65155e-229	EffMem_Th2a	NME2
1.47721e-129	0.285529	0.777	0.572	3.09623e-126	EffMem_Th2a	C1orf162
2.94557e-167	0.281171	0.952	0.777	6.1739e-164	EffMem_Th2a	CD99
4.08792e-160	0.280765	0.506	0.289	8.56828e-157	EffMem_Th2a	SNED1
1.84667e-122	0.273823	0.795	0.574	3.87062e-119	EffMem_Th2a	TRADD
3.23739e-128	0.271594	0.886	0.695	6.78557e-125	EffMem_Th2a	ARHGAP15
1.75029e-110	0.271072	0.684	0.444	3.66861e-107	EffMem_Th2a	TXN
1.4937e-179	0.263517	0.765	0.503	3.1308e-176	EffMem_Th2a	BIRC3
1.03738e-74	0.257984	0.632	0.47	2.17434e-71	EffMem_Th2a	CD82
2.44925e-154	0.257596	0.689	0.451	5.13362e-151	EffMem_Th2a	FKBP11
1.25132e-106	0.256289	0.681	0.456	2.62277e-103	EffMem_Th2a	GPR183
4.13669e-92	0.254455	0.565	0.413	8.6705e-89	EffMem_Th2a	LMNA
2.06845e-166	0.251227	0.958	0.833	4.33547e-163	EffMem_Th2a	ARPC1B
7.30919e-62	-0.255604	0.32	0.423	1.53201e-58	EffMem_Th2a	TXK
1.61222e-48	-0.260149	0.539	0.581	3.3792e-45	EffMem_Th2a	IL6ST
2.29201e-84	-0.276373	0.522	0.607	4.80405e-81	EffMem_Th2a	FCMR
1.04587e-82	-0.304229	0.283	0.405	2.19214e-79	EffMem_Th2a	GBP5
4.38528e-107	-0.322242	0.623	0.667	9.19155e-104	EffMem_Th2a	TCF7
4.13236e-144	-0.349705	0.486	0.631	8.66142e-141	EffMem_Th2a	PCED1B
1.26947e-152	-0.350671	0.399	0.517	2.66082e-149	EffMem_Th2a	ADTRP
5.6224e-124	-0.354751	0.474	0.597	1.17845e-120	EffMem_Th2a	LEF1
3.47291e-131	-0.407487	0.321	0.469	7.27923e-128	EffMem_Th2a	TSHZ2
4.24821e-182	-0.486014	0.489	0.625	8.90425e-179	EffMem_Th2a	CD27
1.4367e-254	-0.602092	0.43	0.622	3.01133e-251	EffMem_Th2a	CCR7
0	0.845358	0.763	0.599	0	EffMem_IFN_induced	IFI44L
0	0.814618	0.808	0.609	0	EffMem_IFN_induced	ISG15
0	0.779204	0.784	0.601	0	EffMem_IFN_induced	IFI6
0	0.701491	0.78	0.63	0	EffMem_IFN_induced	XAF1
0	0.697281	0.693	0.529	0	EffMem_IFN_induced	MX1
0	0.574267	0.639	0.532	0	EffMem_IFN_induced	EIF2AK2
0	0.560492	0.955	0.844	0	EffMem_IFN_induced	LY6E
1.07769e-219	0.531835	0.47	0.445	2.25885e-216	EffMem_IFN_induced	IFIT3
0	0.519583	0.588	0.491	0	EffMem_IFN_induced	IRF7
1.07062e-279	0.512182	0.492	0.432	2.24402e-276	EffMem_IFN_induced	OAS1
0	0.450519	0.634	0.51	0	EffMem_IFN_induced	MT2A
8.76521e-301	0.435731	0.506	0.419	1.83719e-297	EffMem_IFN_induced	MX2
0	0.413805	0.614	0.523	0	EffMem_IFN_induced	STAT1
1.66361e-211	0.411219	0.45	0.399	3.48694e-208	EffMem_IFN_induced	EPSTI1
0	0.409778	0.734	0.631	0	EffMem_IFN_induced	S100A11
0	0.401187	0.805	0.712	0	EffMem_IFN_induced	ISG20
2.49965e-297	0.36144	0.646	0.593	5.23928e-294	EffMem_IFN_induced	BST2
0	0.357402	0.857	0.768	0	EffMem_IFN_induced	KLF6
1.59424e-105	0.353756	0.422	0.417	3.34153e-102	EffMem_IFN_induced	HERC5
2.52804e-98	0.340906	0.45	0.462	5.29876e-95	EffMem_IFN_induced	PARP9
8.63095e-278	0.339696	0.642	0.575	1.80905e-274	EffMem_IFN_induced	TRADD
1.59841e-136	0.338163	0.391	0.383	3.35026e-133	EffMem_IFN_induced	OAS3
6.73971e-195	0.335244	0.575	0.509	1.41264e-191	EffMem_IFN_induced	ITGB1
1.37846e-86	0.334825	0.397	0.408	2.88925e-83	EffMem_IFN_induced	PLSCR1
0	0.333507	0.809	0.69	0	EffMem_IFN_induced	ANXA1
6.43847e-153	0.331376	0.409	0.377	1.3495e-149	EffMem_IFN_induced	SAMD9L
8.25956e-13	0.329324	0.345	0.422	1.7312e-09	EffMem_IFN_induced	CMPK2
1.13348e-31	0.328296	0.343	0.399	2.37578e-28	EffMem_IFN_induced	OASL
1.92142e-97	0.322297	0.446	0.46	4.02729e-94	EffMem_IFN_induced	IFI35
2.4712e-57	0.315823	0.35	0.392	5.17963e-54	EffMem_IFN_induced	RSAD2
0	0.312023	0.8	0.748	0	EffMem_IFN_induced	PSMB9
1.71836e-299	0.311194	0.808	0.769	3.60169e-296	EffMem_IFN_induced	NFKBIA
1.04643e-229	0.31023	0.751	0.716	2.19332e-226	EffMem_IFN_induced	ZFP36
3.6974e-35	0.309612	0.373	0.422	7.74975e-32	EffMem_IFN_induced	IFI44
1.94686e-139	0.305193	0.503	0.485	4.08062e-136	EffMem_IFN_induced	IFI16
2.41753e-48	0.30315	0.444	0.495	5.06714e-45	EffMem_IFN_induced	LGALS9
8.62121e-188	0.300529	0.58	0.539	1.80701e-184	EffMem_IFN_induced	ALOX5AP
8.56367e-91	0.292746	0.3	0.301	1.79494e-87	EffMem_IFN_induced	IFIT1
5.74903e-191	0.286531	0.625	0.582	1.205e-187	EffMem_IFN_induced	SAT1
4.65543e-64	0.284842	0.532	0.556	9.75777e-61	EffMem_IFN_induced	PTGER2
1.16216e-158	0.281621	0.375	0.337	2.4359e-155	EffMem_IFN_induced	OAS2
8.01598e-146	0.275728	0.543	0.504	1.68015e-142	EffMem_IFN_induced	ANXA2
3.59923e-128	0.274957	0.607	0.585	7.54398e-125	EffMem_IFN_induced	DDIT4
0	0.274604	0.855	0.819	0	EffMem_IFN_induced	CD69
4.74513e-119	0.272952	0.45	0.431	9.94579e-116	EffMem_IFN_induced	TNFSF10
2.94995e-78	0.267986	0.384	0.387	6.1831e-75	EffMem_IFN_induced	LAP3
0	0.267034	0.874	0.832	0	EffMem_IFN_induced	ZFP36L2
1.47399e-86	0.265467	0.507	0.511	3.08947e-83	EffMem_IFN_induced	PRDM1
0	0.264982	0.999	0.99	0	EffMem_IFN_induced	IFITM1
3.11469e-37	0.260237	0.348	0.528	6.52838e-34	EffMem_IFN_induced	IFI27
5.60644e-147	0.256459	0.337	0.298	1.17511e-143	EffMem_IFN_induced	DDX60
7.17848e-279	0.251811	0.783	0.774	1.50461e-275	EffMem_IFN_induced	PSME2
5.27055e-152	0.251201	0.699	0.656	1.10471e-148	EffMem_IFN_induced	TNFAIP3
1.66854e-247	-0.286376	0.59	0.799	3.49727e-244	EffMem_IFN_induced	CD7
1.32205e-205	-0.296414	0.386	0.63	2.77102e-202	EffMem_IFN_induced	CCR7
0	1.84534	0.983	0.372	0	Temra_cytotoxic_Th1	NKG7
0	1.67062	0.973	0.367	0	Temra_cytotoxic_Th1	CCL5
0	1.54289	0.92	0.253	0	Temra_cytotoxic_Th1	GZMH
0	1.54141	0.924	0.359	0	Temra_cytotoxic_Th1	GNLY
0	1.34593	0.914	0.326	0	Temra_cytotoxic_Th1	GZMA
0	1.31842	0.904	0.251	0	Temra_cytotoxic_Th1	PRF1
0	1.28412	0.934	0.403	0	Temra_cytotoxic_Th1	CST7
0	1.15952	0.869	0.299	0	Temra_cytotoxic_Th1	GZMB
0	1.06325	0.823	0.281	0	Temra_cytotoxic_Th1	FGFBP2
0	1.03066	0.925	0.465	0	Temra_cytotoxic_Th1	CTSW
0	0.814473	0.768	0.373	0	Temra_cytotoxic_Th1	ZEB2
0	0.766557	0.86	0.065	0	Temra_cytotoxic_Th1	HBA1
0	0.736346	0.781	0.262	0	Temra_cytotoxic_Th1	KLRD1
0	0.680383	0.849	0.459	0	Temra_cytotoxic_Th1	HLA-DPA1
0	0.674471	0.727	0.335	0	Temra_cytotoxic_Th1	HOPX
0	0.662389	0.742	0.314	0	Temra_cytotoxic_Th1	PLEK
0	0.642696	0.842	0.351	0	Temra_cytotoxic_Th1	FCGR3A
8.95258e-142	0.628788	0.59	0.248	1.87646e-138	Temra_cytotoxic_Th1	SPON2
0	0.621753	0.821	0.431	0	Temra_cytotoxic_Th1	CTSC
0	0.614441	0.756	0.237	0	Temra_cytotoxic_Th1	EFHD2
1.70775e-129	0.605827	0.585	0.35	3.57944e-126	Temra_cytotoxic_Th1	ADGRG1
0	0.599183	0.784	0.41	0	Temra_cytotoxic_Th1	HLA-DPB1
0	0.56946	0.717	0.33	0	Temra_cytotoxic_Th1	C12orf75
0	0.567183	0.768	0.444	0	Temra_cytotoxic_Th1	HLA-DRB1
0	0.53894	0.774	0.454	0	Temra_cytotoxic_Th1	KLRK1
0	0.521144	0.859	0.539	0	Temra_cytotoxic_Th1	GZMM
4.80232e-195	0.515269	0.677	0.446	1.00657e-191	Temra_cytotoxic_Th1	KLRG1
0	0.509293	0.774	0.377	0	Temra_cytotoxic_Th1	TLN1
0	0.507023	0.735	0.437	0	Temra_cytotoxic_Th1	MYO1F
0	0.501622	0.831	0.509	0	Temra_cytotoxic_Th1	MT2A
2.44265e-165	0.494164	0.589	0.188	5.11979e-162	Temra_cytotoxic_Th1	CCL4
0	0.49403	0.766	0.35	0	Temra_cytotoxic_Th1	SYNE1
0	0.488266	0.936	0.682	0	Temra_cytotoxic_Th1	ITGB2
3.84816e-158	0.480928	0.607	0.339	8.06575e-155	Temra_cytotoxic_Th1	ABI3
0	0.479322	0.751	0.368	0	Temra_cytotoxic_Th1	RUNX3
1.56569e-214	0.478542	0.665	0.355	3.28169e-211	Temra_cytotoxic_Th1	APOBEC3G
0	0.473531	0.866	0.332	0	Temra_cytotoxic_Th1	MAP3K8
0	0.46662	0.855	0.539	0	Temra_cytotoxic_Th1	GSTP1
2.33193e-46	0.463647	0.525	0.221	4.88772e-43	Temra_cytotoxic_Th1	C1orf21
0	0.454994	0.863	0.561	0	Temra_cytotoxic_Th1	FLNA
0	0.449569	0.943	0.719	0	Temra_cytotoxic_Th1	SRGN
0	0.424094	0.948	0.753	0	Temra_cytotoxic_Th1	HCST
0	0.422136	0.896	0.447	0	Temra_cytotoxic_Th1	TYROBP
1.13138e-123	0.419803	0.63	0.338	2.37138e-120	Temra_cytotoxic_Th1	ACTN4
0	0.402814	0.776	0.357	0	Temra_cytotoxic_Th1	IKZF3
1.87849e-196	0.399085	0.741	0.463	3.93732e-193	Temra_cytotoxic_Th1	MYO1G
3.77765e-281	0.398072	0.876	0.601	7.91796e-278	Temra_cytotoxic_Th1	AHNAK
1.65189e-269	0.393512	0.745	0.351	3.46236e-266	Temra_cytotoxic_Th1	FYN
1.46612e-301	0.393448	0.903	0.623	3.07298e-298	Temra_cytotoxic_Th1	RNF213
2.26989e-114	0.391563	0.643	0.341	4.7577e-111	Temra_cytotoxic_Th1	ITGAL
3.14803e-45	0.388959	0.561	0.294	6.59826e-42	Temra_cytotoxic_Th1	KLRB1
6.77195e-118	0.386191	0.73	0.588	1.4194e-114	Temra_cytotoxic_Th1	LGALS1
0	0.385776	0.957	0.777	0	Temra_cytotoxic_Th1	CD99
2.89262e-270	0.385515	0.704	0.444	6.06294e-267	Temra_cytotoxic_Th1	RHOC
6.18273e-154	0.385491	0.732	0.551	1.2959e-150	Temra_cytotoxic_Th1	ID2
3.65379e-271	0.381976	0.86	0.549	7.65834e-268	Temra_cytotoxic_Th1	SLC9A3R1
1.4187e-271	0.380333	0.891	0.612	2.9736e-268	Temra_cytotoxic_Th1	LCP1
1.47537e-300	0.380325	0.923	0.714	3.09239e-297	Temra_cytotoxic_Th1	CLIC1
5.75085e-208	0.379122	0.765	0.46	1.20538e-204	Temra_cytotoxic_Th1	ADGRE5
5.14924e-39	0.376204	0.546	0.3	1.07928e-35	Temra_cytotoxic_Th1	TPST2
2.19736e-12	0.369875	0.478	0.142	4.60567e-09	Temra_cytotoxic_Th1	ASCL2
1.01944e-207	0.369372	0.699	0.366	2.13674e-204	Temra_cytotoxic_Th1	DIAPH1
2.5215e-85	0.366621	0.613	0.362	5.28507e-82	Temra_cytotoxic_Th1	LYAR
1.02326e-152	0.36539	0.676	0.394	2.14475e-149	Temra_cytotoxic_Th1	SYTL3
0	0.364936	0.868	0.361	0	Temra_cytotoxic_Th1	HLA-DQA1
7.94829e-80	0.363589	0.554	0.274	1.66596e-76	Temra_cytotoxic_Th1	TTC38
7.89707e-88	0.358009	0.52	0.173	1.65523e-84	Temra_cytotoxic_Th1	IL2RB
3.32277e-159	0.357978	0.631	0.271	6.96452e-156	Temra_cytotoxic_Th1	SAMD3
0	0.354981	0.816	0.303	0	Temra_cytotoxic_Th1	KLRF1
2.29898e-69	0.354724	0.597	0.355	4.81866e-66	Temra_cytotoxic_Th1	DNAJC1
0	0.351052	0.986	0.851	0	Temra_cytotoxic_Th1	S100A4
1.38841e-196	0.347516	0.603	0.286	2.91012e-193	Temra_cytotoxic_Th1	S1PR5
4.05173e-91	0.346837	0.567	0.374	8.49243e-88	Temra_cytotoxic_Th1	FCRL6
6.00147e-150	0.346075	0.577	0.206	1.25791e-146	Temra_cytotoxic_Th1	CX3CR1
1.73008e-91	0.344594	0.604	0.333	3.62624e-88	Temra_cytotoxic_Th1	CHST12
3.11095e-46	0.342207	0.551	0.329	6.52056e-43	Temra_cytotoxic_Th1	MATK
2.99001e-130	0.335825	0.709	0.475	6.26706e-127	Temra_cytotoxic_Th1	MACF1
5.44786e-69	0.333025	0.582	0.294	1.14187e-65	Temra_cytotoxic_Th1	DUSP2
8.4297e-68	0.331749	0.538	0.217	1.76686e-64	Temra_cytotoxic_Th1	TBX21
0	0.330922	0.685	0.349	0	Temra_cytotoxic_Th1	TTC16
1.08466e-05	0.32317	0.436	0.24	0.0227345	Temra_cytotoxic_Th1	SLAMF7
2.54357e-125	0.321883	0.754	0.501	5.33131e-122	Temra_cytotoxic_Th1	YWHAQ
4.42083e-147	0.31677	0.714	0.42	9.26605e-144	Temra_cytotoxic_Th1	SPN
1.64328e-90	0.31329	0.371	0.392	3.44431e-87	Temra_cytotoxic_Th1	FGR
4.49618e-38	0.312249	0.571	0.36	9.42399e-35	Temra_cytotoxic_Th1	SH2D2A
3.33165e-49	0.31137	0.533	0.246	6.98315e-46	Temra_cytotoxic_Th1	AOAH
2.78323e-153	0.309872	0.579	0.193	5.83366e-150	Temra_cytotoxic_Th1	F2R
0	0.309493	0.842	0.299	0	Temra_cytotoxic_Th1	LAG3
3.78676e-18	0.306252	0.544	0.383	7.93706e-15	Temra_cytotoxic_Th1	STOM
6.26038e-177	0.303943	0.702	0.41	1.31218e-173	Temra_cytotoxic_Th1	CBLB
8.99945e-17	0.300541	0.501	0.309	1.88629e-13	Temra_cytotoxic_Th1	CLIC3
7.53956e-99	0.291867	0.631	0.331	1.58029e-95	Temra_cytotoxic_Th1	STAT4
3.08123e-119	0.287849	0.603	0.312	6.45827e-116	Temra_cytotoxic_Th1	AC004687.1
1.17805e-212	0.283879	0.967	0.823	2.4692e-209	Temra_cytotoxic_Th1	CD74
2.9336e-137	0.283184	0.336	0.257	6.14882e-134	Temra_cytotoxic_Th1	PTGDR
4.25631e-128	0.28037	0.778	0.505	8.92124e-125	Temra_cytotoxic_Th1	ITGB1
1.89546e-128	0.275926	0.82	0.598	3.97289e-125	Temra_cytotoxic_Th1	SYNE2
3.24863e-140	0.275112	0.816	0.533	6.80913e-137	Temra_cytotoxic_Th1	MSN
0	0.275079	0.763	0.059	0	Temra_cytotoxic_Th1	HBA2
2.48112e-39	0.273645	0.513	0.219	5.20044e-36	Temra_cytotoxic_Th1	CMC1
5.99263e-112	0.272156	0.8	0.566	1.25606e-108	Temra_cytotoxic_Th1	IRF1
1.80317e-113	0.270686	0.773	0.532	3.77945e-110	Temra_cytotoxic_Th1	ITGA4
2.42645e-13	0.268596	0.483	0.193	5.08584e-10	Temra_cytotoxic_Th1	LINC02384
0	0.267567	0.82	0.406	0	Temra_cytotoxic_Th1	RRBP1
1.15663e-171	0.266354	0.615	0.317	2.4243e-168	Temra_cytotoxic_Th1	C11orf21
4.82555e-99	0.265318	0.684	0.371	1.01144e-95	Temra_cytotoxic_Th1	PARP8
2.92339e-13	0.263946	0.41	0.267	6.12743e-10	Temra_cytotoxic_Th1	MCTP2
0	0.263323	0.796	0.283	0	Temra_cytotoxic_Th1	PMAIP1
6.06997e-31	0.261751	0.515	0.296	1.27226e-27	Temra_cytotoxic_Th1	APOBEC3C
0	0.258803	0.85	0.516	0	Temra_cytotoxic_Th1	CCND2
0	0.258436	0.821	0.207	0	Temra_cytotoxic_Th1	CCL3
0	0.258164	0.744	0.366	0	Temra_cytotoxic_Th1	MRPL10
1.11913e-229	0.257867	0.707	0.34	2.3457e-226	Temra_cytotoxic_Th1	GBP1
6.94147e-135	0.257576	0.768	0.505	1.45493e-131	Temra_cytotoxic_Th1	PLAC8
1.19204e-72	0.257309	0.736	0.524	2.49852e-69	Temra_cytotoxic_Th1	CAST
9.74477e-199	0.255016	0.969	0.846	2.0425e-195	Temra_cytotoxic_Th1	LY6E
2.86303e-13	0.254856	0.54	0.356	6.0009e-10	Temra_cytotoxic_Th1	ATP2B4
0	0.25298	0.983	0.907	0	Temra_cytotoxic_Th1	MYL6
1.03589e-107	-0.259009	0.592	0.599	2.17122e-104	Temra_cytotoxic_Th1	ATP5F1A
0	-0.262672	0.987	0.997	0	Temra_cytotoxic_Th1	RPLP0
1.09895e-63	-0.291024	0.526	0.491	2.3034e-60	Temra_cytotoxic_Th1	SATB1
3.65246e-279	-0.300761	0.865	0.883	7.65555e-276	Temra_cytotoxic_Th1	FYB1
2.13624e-132	-0.301758	0.553	0.63	4.47757e-129	Temra_cytotoxic_Th1	PCED1B
2.17896e-163	-0.305347	0.937	0.813	4.56711e-160	Temra_cytotoxic_Th1	FOS
2.61596e-256	-0.307754	0.433	0.582	5.48304e-253	Temra_cytotoxic_Th1	TRADD
0	-0.308378	0.936	0.949	0	Temra_cytotoxic_Th1	EEF2
1.11935e-198	-0.310564	0.385	0.516	2.34617e-195	Temra_cytotoxic_Th1	ABLIM1
1.33926e-124	-0.315504	0.7	0.699	2.80709e-121	Temra_cytotoxic_Th1	ARHGAP15
1.5625e-172	-0.328028	0.634	0.717	3.275e-169	Temra_cytotoxic_Th1	ARID5B
1.09295e-271	-0.338091	0.334	0.51	2.29081e-268	Temra_cytotoxic_Th1	CD55
3.31014e-239	-0.339056	0.45	0.579	6.93806e-236	Temra_cytotoxic_Th1	C1orf162
0	-0.346583	0.94	0.966	0	Temra_cytotoxic_Th1	RPL4
0	-0.355997	0.232	0.47	0	Temra_cytotoxic_Th1	MLLT3
9.68598e-290	-0.375474	0.327	0.493	2.03018e-286	Temra_cytotoxic_Th1	TRABD2A
2.54662e-181	-0.380216	0.739	0.735	5.33771e-178	Temra_cytotoxic_Th1	PIM2
6.93176e-44	-0.382205	0.575	0.494	1.4529e-40	Temra_cytotoxic_Th1	AQP3
1.2741e-07	-0.386192	0.833	0.574	0.000267052	Temra_cytotoxic_Th1	MYC
2.54575e-84	-0.396078	0.538	0.465	5.33588e-81	Temra_cytotoxic_Th1	TSHZ2
0	-0.400684	0.325	0.501	0	Temra_cytotoxic_Th1	TESPA1
8.81841e-252	-0.402947	0.558	0.685	1.84834e-248	Temra_cytotoxic_Th1	SLC2A3
5.46166e-299	-0.423507	0.555	0.699	1.14476e-295	Temra_cytotoxic_Th1	PLP2
0	-0.427919	0.43	0.584	0	Temra_cytotoxic_Th1	IL6ST
0	-0.465066	0.549	0.699	0	Temra_cytotoxic_Th1	FOXP1
0	-0.487585	0.763	0.928	0	Temra_cytotoxic_Th1	IL7R
1.07343e-165	-0.508202	0.656	0.586	2.2499e-162	Temra_cytotoxic_Th1	SOCS3
0	-0.515358	0.468	0.648	0	Temra_cytotoxic_Th1	CAMK4
6.6721e-81	-0.532823	0.815	0.618	1.39847e-77	Temra_cytotoxic_Th1	CD27
0	-0.534332	0.61	0.778	0	Temra_cytotoxic_Th1	PIM1
0	-0.535241	0.343	0.601	0	Temra_cytotoxic_Th1	LEF1
0	-0.574605	0.511	0.669	0	Temra_cytotoxic_Th1	TCF7
0	-0.621864	0.574	0.788	0	Temra_cytotoxic_Th1	SELL
0	-0.642561	0.647	0.839	0	Temra_cytotoxic_Th1	NOSIP
2.09097e-134	-0.663614	0.799	0.614	4.38268e-131	Temra_cytotoxic_Th1	CCR7
0	-0.751962	0.831	0.752	0	Temra_cytotoxic_Th1	MAL
0	-0.969317	0.748	0.981	0	Temra_cytotoxic_Th1	LTB
0	1.6325	0.978	0.382	0	Cycling	STMN1
0	1.41942	0.894	0.278	0	Cycling	TYMS
0	1.38839	0.841	0.385	0	Cycling	RRM2
0	1.37311	0.981	0.568	0	Cycling	TUBA1B
0	1.34519	0.96	0.419	0	Cycling	HMGB2
0	1.32939	0.865	0.264	0	Cycling	MKI67
0	1.1823	0.969	0.548	0	Cycling	TUBB
0	1.15574	0.846	0.2	0	Cycling	PCLAF
0	1.11491	0.861	0.248	0	Cycling	PCNA
0	1.0787	0.914	0.447	0	Cycling	JPT1
0	1.05151	0.853	0.267	0	Cycling	MCM7
0	1.02725	0.841	0.304	0	Cycling	SMC4
0	1.02156	0.794	0.298	0	Cycling	PTTG1
0	1.01061	0.953	0.513	0	Cycling	MT2A
0	0.987353	0.936	0.445	0	Cycling	TXN
0	0.982186	0.775	0.289	0	Cycling	FABP5
0	0.965282	0.944	0.56	0	Cycling	DUT
0	0.96043	0.964	0.515	0	Cycling	DEK
1.53764e-283	0.960241	0.794	0.303	3.2229e-280	Cycling	TUBB4B
7.0781e-271	0.957667	0.708	0.305	1.48357e-267	Cycling	CENPF
0	0.95051	0.798	0.274	0	Cycling	CENPM
1.7093e-295	0.936594	0.887	0.503	3.58269e-292	Cycling	ANXA2
0	0.935855	0.822	0.31	0	Cycling	LMNB1
0	0.935741	0.927	0.465	0	Cycling	ANP32E
0	0.934502	0.821	0.326	0	Cycling	MCM5
0	0.931888	0.844	0.335	0	Cycling	C12orf75
0	0.923476	0.711	0.206	0	Cycling	NUSAP1
1.55851e-209	0.92295	0.854	0.59	3.26663e-206	Cycling	LGALS1
0	0.915392	0.907	0.447	0	Cycling	NASP
0	0.90773	0.751	0.283	0	Cycling	TK1
0	0.906632	0.858	0.334	0	Cycling	CARHSP1
0	0.89482	0.639	0.13	0	Cycling	UBE2C
0	0.882734	0.955	0.618	0	Cycling	COX5A
1.07058e-299	0.882428	0.874	0.426	2.24394e-296	Cycling	TPM4
0	0.881246	0.94	0.566	0	Cycling	PRDX1
0	0.878781	0.871	0.355	0	Cycling	NUDT1
0	0.876915	0.754	0.157	0	Cycling	CLSPN
1.49003e-213	0.875959	0.769	0.449	3.12309e-210	Cycling	HLA-DRB1
0	0.8738	0.813	0.237	0	Cycling	TXNDC17
2.15611e-226	0.866573	0.674	0.352	4.5192e-223	Cycling	TOP2A
0	0.856418	0.787	0.325	0	Cycling	SMC2
0	0.855198	0.921	0.465	0	Cycling	SNRPG
2.2986e-279	0.849886	0.809	0.324	4.81787e-276	Cycling	SLBP
1.13476e-214	0.847723	0.728	0.399	2.37847e-211	Cycling	HLA-DRA
3.49079e-209	0.847275	0.707	0.442	7.31669e-206	Cycling	BIRC5
5.79533e-273	0.837949	0.731	0.344	1.2147e-269	Cycling	GINS2
1.50969e-288	0.836713	0.809	0.318	3.16432e-285	Cycling	PRDX3
9.01807e-290	0.830527	0.798	0.312	1.89019e-286	Cycling	MCM3
9.78134e-285	0.827339	0.902	0.492	2.05017e-281	Cycling	ANXA5
2.33585e-271	0.823231	0.874	0.48	4.89594e-268	Cycling	IDH2
1.02611e-303	0.821355	0.729	0.215	2.15072e-300	Cycling	DHFR
1.44856e-295	0.820988	0.751	0.327	3.03619e-292	Cycling	CDCA7
1.51954e-271	0.820413	0.699	0.23	3.18495e-268	Cycling	MT1E
0	0.820248	0.965	0.683	0	Cycling	SLC25A5
5.29494e-265	0.81422	0.889	0.487	1.10982e-261	Cycling	COTL1
5.22778e-281	0.810343	0.871	0.426	1.09574e-277	Cycling	PSMB2
1.68878e-272	0.809724	0.676	0.196	3.53969e-269	Cycling	CKS2
1.04087e-280	0.808834	0.851	0.352	2.18167e-277	Cycling	RPA3
3.96781e-286	0.804374	0.754	0.285	8.31653e-283	Cycling	MIR4435-2HG
0	0.80375	0.996	0.813	0	Cycling	HMGN2
3.46419e-281	0.791273	0.913	0.494	7.26094e-278	Cycling	PARP1
4.45722e-300	0.788941	0.927	0.631	9.34234e-297	Cycling	PGAM1
0	0.787831	0.947	0.587	0	Cycling	GNG5
3.15343e-259	0.787269	0.84	0.39	6.60959e-256	Cycling	PSMA4
0	0.78673	0.738	0.223	0	Cycling	ZWINT
1.20989e-257	0.78526	0.851	0.395	2.53593e-254	Cycling	CDK2AP2
7.28148e-262	0.78309	0.884	0.478	1.5262e-258	Cycling	RANBP1
3.5466e-251	0.7773	0.858	0.399	7.43368e-248	Cycling	TMPO
9.62811e-265	0.77532	0.892	0.448	2.01805e-261	Cycling	CACYBP
2.09941e-276	0.77162	0.779	0.224	4.40036e-273	Cycling	HNRNPAB
1.71511e-261	0.768296	0.875	0.434	3.59486e-258	Cycling	POMP
2.60347e-272	0.766128	0.915	0.504	5.45687e-269	Cycling	YWHAQ
3.57528e-279	0.765566	0.725	0.336	7.49378e-276	Cycling	CENPU
6.72483e-236	0.765468	0.746	0.318	1.40952e-232	Cycling	TUBA1C
1.00593e-277	0.764007	0.653	0.194	2.10843e-274	Cycling	TPX2
2.45616e-265	0.763197	0.874	0.433	5.1481e-262	Cycling	MRPL51
0	0.762609	0.958	0.654	0	Cycling	ATP5MC3
0	0.762099	0.928	0.66	0	Cycling	PSMA2
0	0.753592	0.952	0.607	0	Cycling	ARPC5
1.95763e-251	0.753011	0.842	0.366	4.10319e-248	Cycling	DDX39A
4.32445e-255	0.749238	0.719	0.325	9.06404e-252	Cycling	FEN1
2.36986e-250	0.748763	0.858	0.418	4.96722e-247	Cycling	CCT5
3.98371e-259	0.743129	0.911	0.459	8.34985e-256	Cycling	SEM1
3.9875e-299	0.740915	0.675	0.186	8.3578e-296	Cycling	ASF1B
3.46099e-229	0.734953	0.859	0.501	7.25424e-226	Cycling	HMGA1
2.79905e-262	0.733903	0.706	0.297	5.86681e-259	Cycling	MCM4
4.889e-207	0.733253	0.618	0.263	1.02473e-203	Cycling	CCNB2
5.47132e-277	0.733004	0.931	0.585	1.14679e-273	Cycling	PSMB3
0	0.731477	0.968	0.688	0	Cycling	COX8A
9.48641e-233	0.730345	0.847	0.447	1.98835e-229	Cycling	SMC3
3.63839e-246	0.72821	0.859	0.426	7.62606e-243	Cycling	CLTA
0	0.728098	0.964	0.745	0	Cycling	TPI1
2.14033e-234	0.727785	0.918	0.595	4.48614e-231	Cycling	HSPD1
8.34665e-241	0.727374	0.887	0.501	1.74946e-237	Cycling	SNRPD1
0	0.725185	0.98	0.779	0	Cycling	RAN
7.71646e-236	0.722987	0.795	0.384	1.61737e-232	Cycling	CYTOR
1.79282e-226	0.719185	0.848	0.388	3.75774e-223	Cycling	DYNLL1
2.38827e-231	0.713541	0.876	0.461	5.0058e-228	Cycling	PSMA5
3.24893e-229	0.709777	0.872	0.505	6.80976e-226	Cycling	LSM4
3.97305e-228	0.707093	0.927	0.634	8.3275e-225	Cycling	S100A11
2.37726e-221	0.706248	0.839	0.436	4.98274e-218	Cycling	VDAC1
4.21927e-240	0.704144	0.72	0.359	8.84359e-237	Cycling	HELLS
1.99067e-251	0.703522	0.671	0.27	4.17245e-248	Cycling	CENPW
9.13886e-260	0.703384	0.921	0.577	1.91551e-256	Cycling	ERH
2.00501e-267	0.703095	0.942	0.617	4.2025e-264	Cycling	SNRPB
0	0.702143	0.978	0.774	0	Cycling	PSME2
3.36396e-228	0.699741	0.727	0.304	7.05086e-225	Cycling	RRM1
3.30519e-220	0.69954	0.689	0.306	6.92767e-217	Cycling	ATAD2
0	0.698317	0.998	0.883	0	Cycling	HMGB1
5.04295e-241	0.694921	0.811	0.358	1.057e-237	Cycling	USP1
2.65835e-214	0.69399	0.914	0.566	5.57191e-211	Cycling	FLNA
1.55919e-198	0.693	0.781	0.53	3.26806e-195	Cycling	NME1
5.13453e-211	0.691875	0.895	0.516	1.0762e-207	Cycling	HSPE1
2.57604e-202	0.690885	0.785	0.395	5.39939e-199	Cycling	HNRNPD
3.40212e-236	0.688851	0.684	0.29	7.13085e-233	Cycling	EZH2
6.63549e-220	0.688295	0.796	0.358	1.3908e-216	Cycling	YWHAE
4.72933e-227	0.688049	0.796	0.386	9.91268e-224	Cycling	DNAJC9
2.54323e-301	0.685818	0.965	0.655	5.33061e-298	Cycling	PPP1CA
1.41474e-244	0.6854	0.928	0.575	2.96528e-241	Cycling	HNRNPF
1.66751e-226	0.682571	0.68	0.265	3.49509e-223	Cycling	PHF19
2.74576e-303	0.682293	0.982	0.717	5.75512e-300	Cycling	CLIC1
2.80857e-256	0.680635	0.612	0.184	5.88675e-253	Cycling	CCNA2
1.36284e-248	0.680204	0.632	0.216	2.85652e-245	Cycling	CDKN3
1.02693e-240	0.674851	0.579	0.174	2.15243e-237	Cycling	ASPM
5.07992e-217	0.67014	0.831	0.407	1.06475e-213	Cycling	PSMA3
2.96873e-214	0.668888	0.869	0.512	6.22246e-211	Cycling	TALDO1
3.34362e-149	0.667645	0.638	0.357	7.00822e-146	Cycling	CXCR3
1.10229e-280	0.665687	0.956	0.743	2.3104e-277	Cycling	ENO1
0	0.66327	0.96	0.703	0	Cycling	SUB1
1.81959e-220	0.663028	0.841	0.433	3.81385e-217	Cycling	GTF3C6
2.0788e-219	0.662406	0.814	0.341	4.35716e-216	Cycling	NDUFB3
1.21066e-206	0.655354	0.664	0.294	2.53754e-203	Cycling	MCM6
7.77756e-226	0.653764	0.652	0.263	1.63018e-222	Cycling	CKS1B
1.50904e-205	0.651483	0.878	0.487	3.16295e-202	Cycling	CCT6A
4.23311e-246	0.650098	0.934	0.645	8.87259e-243	Cycling	PSMB8
4.62996e-202	0.648816	0.885	0.478	9.7044e-199	Cycling	SET
8.99006e-282	0.642243	0.615	0.139	1.88432e-278	Cycling	UHRF1
0	0.641911	0.996	0.953	0	Cycling	GAPDH
5.32237e-199	0.639795	0.878	0.477	1.11557e-195	Cycling	RBX1
2.62308e-200	0.639722	0.718	0.33	5.49797e-197	Cycling	KIF22
1.11583e-188	0.634192	0.82	0.427	2.33878e-185	Cycling	SNRPE
2.52074e-178	0.631748	0.679	0.399	5.28347e-175	Cycling	MAD2L1
8.43687e-133	0.631482	0.527	0.27	1.76837e-129	Cycling	CDC20
1.73544e-197	0.629903	0.899	0.554	3.63749e-194	Cycling	SLC9A3R1
3.70164e-185	0.629889	0.785	0.444	7.75865e-182	Cycling	SMC1A
2.20903e-255	0.625833	0.973	0.825	4.63012e-252	Cycling	CD74
3.85019e-176	0.621652	0.84	0.484	8.07001e-173	Cycling	IFI16
4.84346e-220	0.620504	0.945	0.616	1.01519e-216	Cycling	LCP1
1.7808e-195	0.619585	0.766	0.382	3.73255e-192	Cycling	CCDC167
7.86369e-182	0.619058	0.815	0.44	1.64823e-178	Cycling	GNAI2
5.46586e-230	0.618304	0.927	0.665	1.14565e-226	Cycling	ATP5F1B
1.37824e-263	0.616707	0.954	0.765	2.88878e-260	Cycling	LDHA
1.16521e-227	0.615922	0.639	0.247	2.44228e-224	Cycling	GMNN
7.40034e-196	0.615182	0.754	0.353	1.55111e-192	Cycling	HPRT1
0	0.615149	0.991	0.863	0	Cycling	HSP90AA1
8.97659e-173	0.612581	0.844	0.51	1.88149e-169	Cycling	PDIA6
2.49789e-92	0.612293	0.521	0.343	5.23558e-89	Cycling	HLA-DRB5
4.89868e-188	0.612062	0.882	0.528	1.02676e-184	Cycling	WDR1
1.38336e-296	0.61003	0.985	0.848	2.89952e-293	Cycling	CRIP1
1.15178e-223	0.59929	0.938	0.651	2.41412e-220	Cycling	ACTR3
1.09744e-189	0.598745	0.904	0.553	2.30023e-186	Cycling	ABRACL
8.18881e-199	0.597656	0.695	0.253	1.71637e-195	Cycling	EIF4A3
2.20173e-194	0.596519	0.759	0.379	4.61484e-191	Cycling	UQCC2
3.75469e-122	0.596185	0.707	0.467	7.86982e-119	Cycling	HLA-DPA1
3.05299e-178	0.592929	0.786	0.407	6.39906e-175	Cycling	CYC1
0	0.587453	0.976	0.835	0	Cycling	ARPC1B
5.51683e-186	0.586887	0.785	0.36	1.15633e-182	Cycling	DECR1
1.44292e-180	0.586479	0.861	0.613	3.02437e-177	Cycling	C17orf49
9.63134e-194	0.584296	0.676	0.353	2.01873e-190	Cycling	SNRNP25
9.38923e-164	0.583832	0.834	0.483	1.96798e-160	Cycling	CCT2
1.01721e-143	0.582035	0.673	0.452	2.13207e-140	Cycling	CD59
2.14697e-162	0.580234	0.794	0.459	4.50004e-159	Cycling	PRKDC
1.1849e-269	0.579749	0.566	0.104	2.48356e-266	Cycling	CDK1
3.89963e-222	0.579357	0.942	0.681	8.17362e-219	Cycling	SLC25A3
2.95318e-193	0.57871	0.585	0.227	6.18987e-190	Cycling	KPNA2
2.87202e-172	0.57359	0.613	0.305	6.01975e-169	Cycling	ACOT7
1.83601e-140	0.571985	0.553	0.311	3.84827e-137	Cycling	HMGB3
5.35812e-190	0.571612	0.672	0.288	1.12306e-186	Cycling	PAICS
6.087e-140	0.570852	0.512	0.273	1.27584e-136	Cycling	CCNB1
2.04098e-221	0.570343	0.959	0.731	4.27789e-218	Cycling	HNRNPA3
6.16551e-151	0.569406	0.82	0.451	1.29229e-147	Cycling	TUBA4A
7.04698e-160	0.568665	0.681	0.383	1.47705e-156	Cycling	GGCT
2.03983e-196	0.568471	0.599	0.286	4.27548e-193	Cycling	FBXO5
2.17755e-306	0.567281	0.991	0.845	4.56415e-303	Cycling	S100A10
5.8537e-154	0.565995	0.788	0.438	1.22694e-150	Cycling	CTSC
4.75147e-199	0.564728	0.555	0.224	9.95908e-196	Cycling	CDCA8
2.13111e-174	0.564688	0.553	0.225	4.4668e-171	Cycling	MCM2
2.48847e-161	0.563319	0.694	0.343	5.21583e-158	Cycling	ACTN4
8.80973e-82	0.563181	0.501	0.338	1.84652e-78	Cycling	GZMA
1.86849e-204	0.5631	0.678	0.301	3.91635e-201	Cycling	MRPL27
6.74279e-154	0.559932	0.698	0.346	1.41329e-150	Cycling	GBP1
2.41606e-197	0.559838	0.52	0.204	5.06407e-194	Cycling	CENPE
2.21083e-177	0.5597	0.929	0.656	4.6339e-174	Cycling	LRRFIP1
7.07467e-233	0.556745	0.601	0.208	1.48285e-229	Cycling	UBE2T
8.50222e-137	0.556208	0.848	0.568	1.78207e-133	Cycling	CORO1B
5.64898e-164	0.556099	0.728	0.374	1.18403e-160	Cycling	NUDT5
2.84051e-233	0.555475	0.966	0.749	5.95371e-230	Cycling	PSMB9
0	0.554077	0.993	0.908	0	Cycling	MYL6
7.28647e-187	0.553627	0.494	0.151	1.52724e-183	Cycling	PLK1
1.20526e-219	0.551513	0.591	0.231	2.52623e-216	Cycling	NDC80
1.0523e-145	0.551162	0.729	0.412	2.20561e-142	Cycling	SDF2L1
1.75693e-252	0.550536	0.989	0.854	3.68252e-249	Cycling	S100A4
2.10067e-168	0.54973	0.709	0.341	4.403e-165	Cycling	SMS
1.09627e-259	0.54967	0.573	0.152	2.29778e-256	Cycling	KIFC1
3.03178e-174	0.549423	0.655	0.334	6.3546e-171	Cycling	DTYMK
4.97523e-193	0.548769	0.639	0.285	1.04281e-189	Cycling	RFC4
1.24849e-184	0.548685	0.931	0.668	2.61683e-181	Cycling	CAP1
3.91698e-147	0.54711	0.879	0.537	8.20999e-144	Cycling	MSN
1.01635e-166	0.545561	0.928	0.627	2.13026e-163	Cycling	SEC61B
8.18547e-154	0.541452	0.891	0.569	1.71568e-150	Cycling	SRSF2
1.29521e-149	0.540681	0.722	0.392	2.71477e-146	Cycling	SHMT2
1.28633e-290	0.538351	0.971	0.804	2.69614e-287	Cycling	COX6A1
0	0.534808	0.991	0.867	0	Cycling	CHCHD2
4.12368e-143	0.534444	0.852	0.522	8.64324e-140	Cycling	EIF2S2
7.35712e-137	0.533283	0.668	0.392	1.54205e-133	Cycling	DCTPP1
2.04297e-298	0.53065	0.973	0.808	4.28206e-295	Cycling	ARPC2
2.02667e-190	0.527204	0.529	0.168	4.24791e-187	Cycling	UBE2S
2.50744e-138	0.526033	0.738	0.375	5.2556e-135	Cycling	LIMS1
1.3066e-163	0.525058	0.744	0.354	2.73864e-160	Cycling	BAZ1B
2.84635e-121	0.523779	0.811	0.544	5.96596e-118	Cycling	GSTP1
9.62052e-135	0.520109	0.714	0.471	2.01646e-131	Cycling	MTHFD2
8.39205e-158	0.519997	0.635	0.353	1.75897e-154	Cycling	NCAPD3
1.14473e-196	0.519635	0.556	0.214	2.39935e-193	Cycling	NCAPG
3.486e-152	0.51703	0.564	0.303	7.30666e-149	Cycling	CENPN
2.58617e-150	0.51594	0.698	0.385	5.42062e-147	Cycling	MIS18BP1
7.10703e-135	0.514808	0.885	0.551	1.48963e-131	Cycling	EZR
2.47879e-131	0.514482	0.861	0.564	5.19554e-128	Cycling	EIF3A
8.48295e-133	0.514194	0.798	0.46	1.77803e-129	Cycling	TAP1
1.26313e-216	0.514148	0.965	0.78	2.64751e-213	Cycling	CD99
5.42818e-133	0.513791	0.7	0.442	1.13775e-129	Cycling	MYO1F
3.0918e-123	0.51335	0.833	0.627	6.48041e-120	Cycling	ARL6IP1
3.62114e-123	0.512979	0.806	0.455	7.5899e-120	Cycling	SFPQ
1.06381e-140	0.512412	0.868	0.6	2.22974e-137	Cycling	FKBP1A
6.05436e-172	0.51238	0.589	0.312	1.26899e-168	Cycling	ATAD5
0	0.5123	0.992	0.945	0	Cycling	ACTG1
6.08738e-143	0.511703	0.766	0.384	1.27591e-139	Cycling	TLN1
3.6172e-169	0.507151	0.609	0.317	7.58165e-166	Cycling	RNASEH2A
6.66191e-131	0.505218	0.799	0.499	1.39634e-127	Cycling	ADSL
2.59388e-161	0.503514	0.515	0.232	5.43678e-158	Cycling	KNL1
3.05137e-124	0.502782	0.567	0.39	6.39567e-121	Cycling	RAD51AP1
1.5557e-286	0.500838	0.587	0.133	3.26074e-283	Cycling	RAD51
1.59806e-158	0.497431	0.656	0.3	3.34953e-155	Cycling	GLRX3
2.54815e-180	0.495552	0.533	0.196	5.34092e-177	Cycling	CDCA5
1.61534e-137	0.495529	0.901	0.604	3.38575e-134	Cycling	SRSF3
2.36574e-127	0.495349	0.873	0.625	4.9586e-124	Cycling	PRELID1
1.64749e-166	0.494197	0.941	0.725	3.45314e-163	Cycling	PKM
1.2097e-98	0.493775	0.553	0.398	2.53552e-95	Cycling	RBBP8
1.02043e-216	0.493525	0.558	0.205	2.13881e-213	Cycling	NCAPH
1.28848e-148	0.491792	0.671	0.366	2.70065e-145	Cycling	CENPK
2.66223e-97	0.490694	0.506	0.334	5.58004e-94	Cycling	HMMR
4.97199e-145	0.490345	0.66	0.342	1.04213e-141	Cycling	MRPL37
3.56521e-210	0.489441	0.546	0.195	7.47267e-207	Cycling	FANCI
1.67219e-135	0.486605	0.579	0.317	3.50492e-132	Cycling	KIF20B
1.81418e-134	0.486257	0.638	0.347	3.80253e-131	Cycling	MTCH2
1.42622e-142	0.485914	0.655	0.353	2.98936e-139	Cycling	TIMM8B
1.85624e-114	0.481281	0.839	0.516	3.89067e-111	Cycling	RPS27L
1.57582e-138	0.480285	0.929	0.741	3.30293e-135	Cycling	CALR
1.51249e-171	0.479244	0.554	0.274	3.17017e-168	Cycling	CHEK1
1.81842e-154	0.47734	0.512	0.226	3.81141e-151	Cycling	CKAP2L
5.7732e-184	0.47703	0.975	0.78	1.21006e-180	Cycling	TAGLN2
1.24258e-232	0.475025	0.519	0.14	2.60445e-229	Cycling	KIF11
6.70767e-185	0.472189	0.558	0.262	1.40593e-181	Cycling	ORC6
2.71345e-156	0.471167	0.567	0.267	5.68738e-153	Cycling	MTHFD1
1.89792e-285	0.47063	0.978	0.849	3.97805e-282	Cycling	YBX1
6.65124e-144	0.468724	0.593	0.327	1.3941e-140	Cycling	BCL2L12
7.24824e-109	0.465785	0.753	0.423	1.51923e-105	Cycling	DNAJA1
1.13231e-112	0.465784	0.765	0.468	2.37332e-109	Cycling	MYO1G
1.92209e-183	0.465708	0.545	0.228	4.02871e-180	Cycling	CHAF1A
3.16114e-108	0.463716	0.854	0.615	6.62576e-105	Cycling	C1QBP
1.25964e-118	0.463693	0.872	0.597	2.64021e-115	Cycling	ATP5F1A
1.05452e-166	0.463434	0.511	0.212	2.21028e-163	Cycling	BRCA1
0	0.463417	0.995	0.958	0	Cycling	PPIA
4.27768e-94	0.463356	0.473	0.297	8.96603e-91	Cycling	AURKB
3.0509e-92	0.459937	0.816	0.617	6.39469e-89	Cycling	ISG15
4.17386e-154	0.45677	0.511	0.203	8.74841e-151	Cycling	NCAPD2
1.14544e-165	0.456766	0.624	0.299	2.40084e-162	Cycling	APOBEC3C
1.10502e-139	0.456744	0.641	0.29	2.31613e-136	Cycling	MT1X
0	0.456274	0.416	0.014	0	Cycling	DLGAP5
6.63396e-121	0.452526	0.671	0.385	1.39048e-117	Cycling	LAP3
3.7042e-91	0.45108	0.806	0.51	7.76401e-88	Cycling	ITGB1
0	0.448728	0.993	0.918	0	Cycling	CORO1A
1.20613e-105	0.448499	0.742	0.407	2.52805e-102	Cycling	CDC25B
1.87268e-131	0.448433	0.618	0.367	3.92514e-128	Cycling	TOPBP1
0	0.448164	0.996	0.986	0	Cycling	PFN1
1.85814e-160	0.447919	0.612	0.275	3.89467e-157	Cycling	RPL26L1
9.13673e-172	0.447919	0.944	0.774	1.91506e-168	Cycling	CNN2
0	0.447682	0.993	0.922	0	Cycling	HNRNPA2B1
3.0494e-96	0.447264	0.696	0.461	6.39154e-93	Cycling	GBP2
5.32568e-202	0.443826	0.968	0.86	1.11626e-198	Cycling	NME2
1.5073e-159	0.443118	0.527	0.253	3.15929e-156	Cycling	BRCA2
7.00876e-118	0.442622	0.711	0.389	1.46904e-114	Cycling	PFKL
9.18663e-127	0.442179	0.607	0.327	1.92552e-123	Cycling	ADA
3.65632e-116	0.441686	0.747	0.424	7.66365e-113	Cycling	SPN
7.17646e-169	0.439341	0.555	0.176	1.50419e-165	Cycling	YWHAH
4.1225e-49	0.438089	0.496	0.385	8.64076e-46	Cycling	NKG7
1.48531e-221	0.435995	0.464	0.081	3.11321e-218	Cycling	CDCA2
3.80161e-119	0.435629	0.593	0.332	7.96818e-116	Cycling	SH2D1A
5.28604e-103	0.435485	0.56	0.363	1.10795e-99	Cycling	PPIF
1.50802e-127	0.429909	0.52	0.278	3.16081e-124	Cycling	SAC3D1
5.9376e-93	0.429643	0.645	0.417	1.24452e-89	Cycling	HLA-DPB1
0	0.429152	0.995	0.967	0	Cycling	CFL1
5.26931e-126	0.427912	0.602	0.312	1.10445e-122	Cycling	TIMM10
6.71563e-99	0.426346	0.782	0.432	1.4076e-95	Cycling	BAX
6.6938e-84	0.425676	0.492	0.358	1.40302e-80	Cycling	CD38
4.69844e-214	0.425176	0.476	0.079	9.84793e-211	Cycling	MND1
2.06094e-107	0.425137	0.586	0.349	4.31974e-104	Cycling	EBNA1BP2
1.82958e-91	0.424168	0.598	0.366	3.83479e-88	Cycling	LYAR
5.54415e-73	0.42154	0.435	0.31	1.16205e-69	Cycling	LAG3
2.84188e-109	0.421257	0.735	0.428	5.95659e-106	Cycling	C4orf48
1.21109e-148	0.420241	0.591	0.244	2.53845e-145	Cycling	PNP
1.14421e-110	0.420216	0.591	0.372	2.39827e-107	Cycling	MCUR1
9.36856e-134	0.420019	0.609	0.338	1.96365e-130	Cycling	RAB27A
1.45812e-74	0.41655	0.765	0.536	3.05621e-71	Cycling	ITGA4
2.01604e-84	0.416266	0.825	0.594	4.22563e-81	Cycling	BST2
6.40796e-122	0.415653	0.536	0.348	1.34311e-118	Cycling	TESC
3.19738e-111	0.415383	0.514	0.287	6.7017e-108	Cycling	MSH6
1.04046e-95	0.414621	0.802	0.491	2.1808e-92	Cycling	CYCS
8.68743e-106	0.414537	0.628	0.323	1.82089e-102	Cycling	S1PR4
1.12051e-86	0.414053	0.744	0.479	2.3486e-83	Cycling	GPI
2.06619e-142	0.413947	0.498	0.206	4.33073e-139	Cycling	NSD2
4.66644e-89	0.412709	0.614	0.414	9.78087e-86	Cycling	CST7
7.47349e-93	0.41164	0.692	0.431	1.56644e-89	Cycling	SIT1
3.43723e-225	0.410227	0.499	0.116	7.20444e-222	Cycling	CDC6
3.18137e-147	0.408611	0.512	0.254	6.66815e-144	Cycling	TUBG1
6.10267e-92	0.408291	0.914	0.695	1.27912e-88	Cycling	MYH9
7.68348e-161	0.405432	0.502	0.234	1.61046e-157	Cycling	SPC24
3.01081e-107	0.404779	0.64	0.365	6.31066e-104	Cycling	EIF4G1
3.39289e-77	0.404497	0.801	0.528	7.11149e-74	Cycling	RPL22L1
2.73589e-113	0.404454	0.549	0.349	5.73442e-110	Cycling	CENPH
9.46613e-233	0.404151	0.459	0.058	1.9841e-229	Cycling	FAM111B
2.62586e-129	0.401906	0.515	0.254	5.5038e-126	Cycling	CKAP5
2.39745e-46	0.399262	0.439	0.32	5.02506e-43	Cycling	TROAP
6.78302e-129	0.395147	0.498	0.289	1.42172e-125	Cycling	TIMELESS
1.13415e-98	0.393494	0.531	0.345	2.37718e-95	Cycling	EIF4EBP1
4.93286e-97	0.392974	0.604	0.397	1.03393e-93	Cycling	BLVRA
4.99281e-80	0.392797	0.884	0.63	1.04649e-76	Cycling	TPR
2.01195e-89	0.391935	0.687	0.455	4.21706e-86	Cycling	PHPT1
1.26577e-146	0.391	0.505	0.213	2.65305e-143	Cycling	CKAP2
7.65717e-88	0.390155	0.506	0.34	1.60494e-84	Cycling	HLA-DQB1
1.49747e-96	0.38848	0.467	0.302	3.1387e-93	Cycling	NUF2
5.50282e-116	0.387273	0.504	0.268	1.15339e-112	Cycling	LRR1
5.90123e-215	0.385768	0.985	0.908	1.2369e-211	Cycling	S100A6
5.96839e-141	0.385384	0.48	0.251	1.25097e-137	Cycling	PRC1
1.07559e-99	0.3832	0.566	0.334	2.25443e-96	Cycling	GALM
1.51444e-145	0.380065	0.975	0.835	3.17427e-142	Cycling	EMP3
5.75236e-117	0.379994	0.532	0.31	1.20569e-113	Cycling	POLD3
5.69475e-151	0.376148	0.435	0.146	1.19362e-147	Cycling	KIF23
4.93517e-128	0.374509	0.951	0.813	1.03441e-124	Cycling	LSP1
4.49999e-93	0.373519	0.595	0.406	9.43198e-90	Cycling	PLSCR1
5.77236e-103	0.370922	0.46	0.276	1.20989e-99	Cycling	GGH
1.4267e-39	0.370572	0.547	0.495	2.99037e-36	Cycling	LGALS3
2.83011e-73	0.370022	0.566	0.402	5.93191e-70	Cycling	NPDC1
1.09397e-65	0.368288	0.605	0.492	2.29296e-62	Cycling	LGALS9
1.85132e-81	0.368242	0.725	0.43	3.88036e-78	Cycling	TRAC
1.47237e-86	0.367826	0.566	0.361	3.08609e-83	Cycling	APOBEC3G
6.67247e-74	0.367433	0.786	0.541	1.39855e-70	Cycling	OPTN
1.99982e-101	0.366114	0.571	0.349	4.19163e-98	Cycling	ACAT1
0	0.364607	0.999	0.998	0	Cycling	ACTB
2.00901e-94	0.362897	0.587	0.373	4.21089e-91	Cycling	MRPL10
1.53167e-111	0.361425	0.967	0.848	3.21037e-108	Cycling	LY6E
4.85313e-98	0.359818	0.942	0.819	1.01722e-94	Cycling	LIME1
4.1217e-181	0.355601	0.429	0.091	8.63908e-178	Cycling	KIF2C
3.28489e-89	0.355159	0.578	0.315	6.88513e-86	Cycling	IQGAP2
3.08334e-83	0.35357	0.631	0.406	6.46269e-80	Cycling	SPTBN1
8.46884e-139	0.353475	0.465	0.216	1.77507e-135	Cycling	SHCBP1
1.6552e-68	0.353039	0.562	0.401	3.46931e-65	Cycling	EPSTI1
5.60471e-195	0.352272	0.454	0.112	1.17475e-191	Cycling	DTL
9.32004e-62	0.350596	0.852	0.628	1.95348e-58	Cycling	RNF213
1.09819e-95	0.349889	0.467	0.297	2.30181e-92	Cycling	IFI27L1
7.39801e-190	0.346994	0.44	0.098	1.55062e-186	Cycling	DIAPH3
1.04815e-189	0.345612	0.985	0.943	2.19693e-186	Cycling	IL32
1.80976e-116	0.344357	0.465	0.26	3.79325e-113	Cycling	SLC43A3
7.29278e-91	0.34356	0.406	0.231	1.52857e-87	Cycling	NCAPG2
1.11414e-106	0.342962	0.509	0.324	2.33523e-103	Cycling	TTF2
5.13994e-118	0.341569	0.445	0.235	1.07733e-114	Cycling	RPL39L
6.02728e-85	0.341524	0.639	0.373	1.26332e-81	Cycling	FKBP5
4.71062e-91	0.340105	0.461	0.265	9.87345e-88	Cycling	PRF1
2.05973e-154	0.339763	0.386	0.053	4.31719e-151	Cycling	CEP55
4.28802e-272	0.339728	0.994	0.953	8.98769e-269	Cycling	SH3BGRL3
2.88494e-115	0.336843	0.382	0.104	6.04684e-112	Cycling	KIF15
2.19028e-280	0.336445	0.433	0.033	4.59083e-277	Cycling	ESCO2
7.49253e-102	0.335852	0.491	0.247	1.57043e-98	Cycling	EFHD2
3.95669e-88	0.335787	0.661	0.379	8.29323e-85	Cycling	CD28
1.03199e-157	0.332192	0.431	0.113	2.16305e-154	Cycling	TFDP1
2.42141e-56	0.330419	0.847	0.694	5.07527e-53	Cycling	ANXA1
6.45505e-76	0.330312	0.606	0.372	1.35298e-72	Cycling	DIAPH1
4.42563e-72	0.33029	0.655	0.431	9.27612e-69	Cycling	TNFSF10
1.28623e-66	0.329163	0.7	0.46	2.69594e-63	Cycling	DOK2
5.90937e-64	0.328298	0.624	0.443	1.2386e-60	Cycling	GLIPR2
5.02993e-71	0.328055	0.64	0.382	1.05427e-67	Cycling	GLRX
2.33097e-79	0.327898	0.534	0.363	4.88571e-76	Cycling	SMC6
3.17708e-78	0.327224	0.381	0.238	6.65915e-75	Cycling	CDT1
2.0679e-53	0.32649	0.786	0.59	4.33432e-50	Cycling	ITM2A
9.17177e-99	0.324647	0.461	0.247	1.9224e-95	Cycling	NUP37
4.75358e-100	0.324638	0.431	0.249	9.96351e-97	Cycling	CCDC34
2.31429e-58	0.322617	0.907	0.686	4.85075e-55	Cycling	ITGB2
3.78174e-198	0.321465	0.424	0.078	7.92654e-195	Cycling	TRIP13
1.01225e-105	0.321437	0.485	0.257	2.12168e-102	Cycling	CISD1
1.323e-92	0.321209	0.511	0.258	2.773e-89	Cycling	HSPH1
9.54069e-55	0.319794	0.591	0.458	1.99973e-51	Cycling	IFI35
1.92071e-134	0.319434	0.436	0.213	4.0258e-131	Cycling	SGO1
1.47548e-60	0.318912	0.596	0.424	3.09262e-57	Cycling	TNFRSF1B
2.20958e-55	0.318062	0.911	0.723	4.63129e-52	Cycling	SRGN
5.43226e-92	0.317468	0.601	0.359	1.1386e-88	Cycling	DNAJC1
6.63959e-50	0.317231	0.709	0.527	1.39166e-46	Cycling	STAT1
2.2481e-86	0.316444	0.448	0.277	4.71202e-83	Cycling	UNG
4.65796e-54	0.315477	0.861	0.705	9.76309e-51	Cycling	GIMAP4
1.03189e-61	0.312159	0.528	0.415	2.16285e-58	Cycling	RRBP1
7.30965e-67	0.311342	0.473	0.358	1.5321e-63	Cycling	CTLA4
5.70658e-41	0.310071	0.635	0.536	1.1961e-37	Cycling	MX1
4.69935e-52	0.308449	0.888	0.673	9.84983e-49	Cycling	UCP2
8.24636e-46	0.307848	0.421	0.363	1.72844e-42	Cycling	FUT7
2.51005e-96	0.307688	0.394	0.223	5.26107e-93	Cycling	BUB1
6.46758e-61	0.306335	0.371	0.273	1.35561e-57	Cycling	SGO2
1.00918e-59	0.305626	0.429	0.329	2.11524e-56	Cycling	BARD1
2.01276e-77	0.305455	0.469	0.336	4.21875e-74	Cycling	HLA-DMA
2.28264e-214	0.305308	0.387	0.014	4.78442e-211	Cycling	KIF4A
4.93958e-88	0.305181	0.368	0.154	1.03534e-84	Cycling	KIF14
9.83908e-68	0.304827	0.391	0.289	2.06227e-64	Cycling	MXD3
1.30572e-93	0.304557	0.388	0.233	2.73678e-90	Cycling	RACGAP1
8.55375e-48	0.30423	0.388	0.288	1.79287e-44	Cycling	FOXM1
1.15835e-45	0.303421	0.808	0.602	2.42789e-42	Cycling	SYNE2
1.17743e-66	0.303314	0.411	0.271	2.46789e-63	Cycling	RFC5
6.6729e-24	0.30174	0.396	0.413	1.39864e-20	Cycling	CDKN2A
2.49381e-65	0.301306	0.579	0.416	5.22704e-62	Cycling	CBLB
1.77284e-79	0.30109	0.404	0.285	3.71588e-76	Cycling	INCENP
3.35282e-97	0.299047	0.402	0.215	7.0275e-94	Cycling	SLC1A5
5.64651e-92	0.29769	0.425	0.247	1.18351e-88	Cycling	TIPIN
1.05713e-70	0.297143	0.587	0.371	2.21575e-67	Cycling	ATP2B1
2.43558e-87	0.296292	0.401	0.253	5.10497e-84	Cycling	CTNNAL1
8.58705e-70	0.292354	0.473	0.344	1.79985e-66	Cycling	PARVB
4.05814e-97	0.292215	0.441	0.254	8.50586e-94	Cycling	CEP78
1.24605e-49	0.290708	0.446	0.348	2.61173e-46	Cycling	BAK1
3.14843e-49	0.288154	0.715	0.492	6.59911e-46	Cycling	PPP2R5C
1.42288e-64	0.286167	0.528	0.363	2.98235e-61	Cycling	SH2D2A
4.17323e-48	0.285168	0.434	0.364	8.74709e-45	Cycling	CDCA7L
2.58733e-34	0.282744	0.702	0.609	5.42304e-31	Cycling	IFI6
6.8044e-08	0.281442	0.327	0.394	0.00014262	Cycling	GZMK
7.88328e-129	0.280643	0.414	0.208	1.65234e-125	Cycling	CENPP
6.4682e-119	0.279376	0.388	0.181	1.35573e-115	Cycling	POC1A
1.97402e-81	0.279322	0.362	0.229	4.13754e-78	Cycling	ARHGAP11A
6.47913e-31	0.278472	0.398	0.36	1.35803e-27	Cycling	MYL6B
1.44486e-48	0.278382	0.551	0.402	3.02842e-45	Cycling	GBP5
7.77275e-46	0.278118	0.516	0.434	1.62917e-42	Cycling	OAS1
4.39301e-168	0.277909	0.359	0.06	9.20774e-165	Cycling	MELK
9.46345e-110	0.277811	0.348	0.086	1.98354e-106	Cycling	DEPDC1B
8.28239e-65	0.276058	0.451	0.309	1.73599e-61	Cycling	CD58
1.05278e-68	0.275718	0.449	0.278	2.20662e-65	Cycling	SAMD3
5.13845e-58	0.275238	0.408	0.339	1.07702e-54	Cycling	C21orf58
8.4626e-64	0.27518	0.529	0.352	1.77376e-60	Cycling	HNRNPLL
1.27273e-256	0.274633	0.993	0.965	2.66765e-253	Cycling	ARHGDIB
8.92787e-80	0.272411	0.404	0.265	1.87128e-76	Cycling	UCK2
5.82618e-73	0.271662	0.407	0.302	1.22117e-69	Cycling	CIP2A
1.87247e-55	0.271319	0.671	0.448	3.92469e-52	Cycling	SPTAN1
7.44519e-70	0.271115	0.471	0.324	1.56051e-66	Cycling	PCBD1
3.07916e-62	0.27051	0.438	0.321	6.45392e-59	Cycling	RAB11FIP1
1.0433e-54	0.268506	0.373	0.299	2.18675e-51	Cycling	CCDC50
1.18669e-44	0.268302	0.422	0.359	2.48731e-41	Cycling	CCDC18
3.07861e-63	0.264976	0.448	0.329	6.45277e-60	Cycling	GDE1
4.03808e-111	0.264756	0.359	0.167	8.46382e-108	Cycling	AURKA
1.31863e-61	0.263545	0.414	0.293	2.76385e-58	Cycling	PCNT
1.58618e-53	0.263318	0.475	0.341	3.32464e-50	Cycling	TYMP
5.53911e-24	0.263033	0.375	0.376	1.161e-20	Cycling	DSCC1
1.62911e-39	0.262486	0.791	0.57	3.41461e-36	Cycling	IRF1
2.69799e-59	0.259174	0.394	0.295	5.65499e-56	Cycling	SPATS2L
8.48848e-40	0.25773	0.747	0.535	1.77918e-36	Cycling	ZYX
2.60342e-30	0.25682	0.338	0.299	5.45677e-27	Cycling	CHAF1B
3.40026e-32	0.255514	0.815	0.647	7.12695e-29	Cycling	HSPA5
3.71426e-76	0.254614	0.965	0.91	7.78509e-73	Cycling	IFITM2
2.88964e-55	0.254452	0.515	0.37	6.05669e-52	Cycling	GBP4
1.38646e-75	0.252825	0.347	0.23	2.90602e-72	Cycling	CCNF
5.793e-65	0.252738	0.433	0.292	1.21421e-61	Cycling	TSPAN5
1.62999e-65	0.251773	0.558	0.353	3.41647e-62	Cycling	ADK
6.00302e-83	0.250555	0.314	0.167	1.25823e-79	Cycling	CENPA
5.89971e-30	0.25033	0.384	0.345	1.23658e-26	Cycling	ABI3
1.11934e-08	-0.250016	0.192	0.423	2.34614e-05	Cycling	TXK
3.23451e-18	-0.25342	0.576	0.644	6.77954e-15	Cycling	CAMK4
1.87747e-155	-0.255082	0.955	0.965	3.93518e-152	Cycling	RPS29
6.64234e-24	-0.259671	0.196	0.475	1.39223e-20	Cycling	FOSB
5.58141e-21	-0.272154	0.611	0.683	1.16986e-17	Cycling	SLC2A3
3.09135e-29	-0.274264	0.658	0.7	6.47947e-26	Cycling	DNAJB1
0	-0.278967	0.992	1	0	Cycling	TPT1
5.31228e-13	-0.290136	0.458	0.586	1.11345e-09	Cycling	DDIT4
5.41093e-12	-0.295283	0.349	0.512	1.13413e-08	Cycling	INPP4B
5.12599e-14	-0.301801	0.274	0.491	1.07441e-10	Cycling	TRABD2A
2.34443e-16	-0.304087	0.188	0.447	4.91393e-13	Cycling	SLC40A1
0	-0.316021	0.994	0.999	0	Cycling	RPL34
9.49451e-55	-0.318158	0.166	0.516	1.99005e-51	Cycling	ADTRP
1.03628e-24	-0.321092	0.446	0.606	2.17203e-21	Cycling	FCMR
1.36067e-62	-0.323926	0.787	0.834	2.85197e-59	Cycling	ZFP36L2
2.83159e-12	-0.32727	0.281	0.493	5.935e-09	Cycling	SATB1
1.0807e-24	-0.327651	0.546	0.658	2.26516e-21	Cycling	TNFAIP3
2.28806e-05	-0.342847	0.216	0.424	0.0479577	Cycling	BCL2
2.14121e-47	-0.343588	0.233	0.557	4.48798e-44	Cycling	PTGER2
0	-0.372322	0.982	0.999	0	Cycling	RPS27
1.23881e-56	-0.378251	0.624	0.791	2.59654e-53	Cycling	CD7
1.47569e-46	-0.388269	0.533	0.697	3.09304e-43	Cycling	FOXP1
1.28293e-38	-0.388659	0.186	0.51	2.68903e-35	Cycling	CISH
1.34436e-59	-0.390481	0.682	0.773	2.81777e-56	Cycling	KLF6
1.09521e-44	-0.417587	0.433	0.667	2.29555e-41	Cycling	TCF7
4.15709e-44	-0.417632	0.274	0.578	8.71326e-41	Cycling	C1orf162
8.95975e-36	-0.425888	0.333	0.578	1.87796e-32	Cycling	BTG2
3.59687e-53	-0.4482	0.422	0.65	7.53904e-50	Cycling	PPP1R15A
3.41934e-58	-0.448751	0.585	0.719	7.16693e-55	Cycling	ZFP36
0	-0.449924	0.999	1	0	Cycling	MALAT1
4.57448e-55	-0.464823	0.267	0.589	9.5881e-52	Cycling	SOCS3
6.59078e-85	-0.574204	0.502	0.744	1.38143e-81	Cycling	JUN
1.44352e-81	-0.576592	0.238	0.621	3.02563e-78	Cycling	CCR7
3.33526e-139	-0.617093	0.591	0.822	6.9907e-136	Cycling	CD69
3.07998e-116	-0.629992	0.456	0.748	6.45564e-113	Cycling	CXCR4
1.05519e-175	-0.662371	0.625	0.848	2.21168e-172	Cycling	TSC22D3
2.23032e-144	-0.693943	0.334	0.756	4.67476e-141	Cycling	MAL
1.14667e-249	-0.73665	0.687	0.926	2.40343e-246	Cycling	IL7R
1.00092e-133	-0.749506	0.332	0.716	2.09793e-130	Cycling	DUSP1
0	-0.76998	0.767	0.977	0	Cycling	LTB
5.50014e-247	-0.803145	0.722	0.904	1.15283e-243	Cycling	JUNB
0	-0.866569	0.796	0.978	0	Cycling	TXNIP
1.73514e-184	-0.930699	0.459	0.818	3.63685e-181	Cycling	FOS
